# Supplementary material for: Kinesin-8-specific loop-2 controls the dual activities of the motor domain according to tubulin protofilament shape
Source: Nat Commun. 2022 Jul 20;13:4198. doi: 10.1038/s41467-022-31794-3 (PMC9300613; doi:10.1038/s41467-022-31794-3)
Supplement: Supplementary file 6 — Source Data [file 41467_2022_31794_MOESM6_ESM.xlsx]

## Sheet: Fig_4e-g
velocity of MTs (nm/s)
CaKip3-MDN	CaKip3-MDN L2-HsKHC	HsKHC-MDN	HsKHC-MDN L2-CaKip3
3.63	4.91	50.62	31.75
2.26	6.98	51.94	29.63					average velocity (nm/s)	standard deviation	standard error of mean	n	p value
1.64	8.54	53.34	28.74				CaKip3-MDN	3.4308	0.797611	0.0601222	176	1.25956e-135
1.88	13.09	50.74	23.5				CaKip3-MDN L2-HsKHC	11.3287	2.36913	0.18388	166
2.82	8.14	53.31	50.5				HsKHC-MDN	64.9043	9.95252	0.794298	157	3.78196e-122
2.47	10.65	64.59	24.39				HsKHC-MDN L2-CaKip3	28.6371	7.56151	0.566759	178
3.29	11.24	49.44	16.11
2.19	11.78	53.56	32.8
2.58	5.66	49.14	18.7
2.05	10.8	65.21	21.05
2.56	9.57	56.17	22.31
4.01	5.93	60.19	21.25
3.16	9.51	53.42	36.4
2.92	12.09	56.44	33.78
3.86	10.04	68.77	26.74
2.65	8.59	53.82	27.93
3.13	11.89	58.94	32.51
2.03	13.97	81.94	19.22
2.73	12.55	87.03	25.3
2.47	14.66	72.98	23.66
4.12	16.16	61.9	27.83
4.42	11.91	62.54	45.55
3.83	15.15	59.9	17.55
2.07	11.35	64.83	26.17
2.97	7.31	72.35	18.9
3.19	10.81	70.84	24.7
4.18	13.34	65	34.3
4.15	7.36	74.39	14.59
3.07	15.58	52.57	27.29
4.34	12.69	51.69	40.61
4.04	9.24	58.43	42.15
2.83	10.49	55.96	25.37
3.42	8.1	73.42	29.79
3.38	10.03	57.56	17.11
3.6	11.46	50.73	21.74
2.89	14.01	45.57	20.49
3.52	9.64	54.55	15.73
3.71	14.49	60.49	28.7
2.91	8.58	74.93	31.64
3.11	10.25	64.84	28.24
2.9	14.55	52.87	22.82
2.99	9.08	71.91	31.81
2.75	12.52	74.25	21.21
2.95	6.18	54.72	15.56
3.18	12.4	66.55	34.42
3.77	12.14	68.43	19.49
3.98	14.16	51.49	40.67
1.76	10.84	66.75	18.88
2.75	15.08	67.26	27.44
4.41	8.07	68.73	20.58
3.14	7.75	60.62	16.43
2.42	13.01	44.21	35.46
3.07	14.4	58.14	23.35
4.81	14.04	64.59	20.52
3.36	15.59	65.17	22.66
3.93	14.54	60.18	39.69
3.59	9.15	56.57	21.87
1.49	11.02	67.43	17.09
3.88	13.85	70.36	31.9
3.53	15.89	82.09	34.33
3.15	9.24	59.36	29.44
2.96	12.04	65.18	26.51
2.89	12.64	74.52	30.97
4.99	10.69	66.05	38.64
2.53	12.23	67.86	42.11
2.93	10.44	61.93	38.03
2.41	10.35	60.39	27.96
2.62	10.6	72.73	25.47
2.85	11.4	61.33	20.54
3.25	13.64	78.19	28.24
4.25	8.29	73.62	32.53
3.04	11.29	66.06	19.7
3.38	8.66	73.02	20.23
3.52	9.3	85.21	22.82
4.17	10.43	69.57	34.95
4.48	10.59	52.62	24.45
3.57	11.15	74.85	22.36
4.52	9.43	80.65	33.04
2.24	9.88	82.15	21.09
3.09	10.43	61.52	27.96
3.14	11.74	94.02	31.02
3.17	9.54	66.68	22.69
2.47	11.02	52.86	29.83
2.89	15.07	51.63	21.55
4.53	8.88	59.98	21.51
3.27	8.85	59.85	18.12
3.47	11.11	83.12	20.43
2.78	10.66	63.9	27.45
2.24	9.69	65.98	28.4
3.89	11.47	52.41	31.34
3.18	10.6	62.69	34.52
2.95	12.23	56.3	40.46
2.82	8.78	75.28	33.35
3.53	8.31	61.96	26.79
3.3	12.17	62.78	26.85
3.54	8.48	74.85	22.14
3.76	10.46	73.96	31.36
3.47	15.64	60.79	17.83
2.56	15.28	64.97	44.67
3.08	14.5	72.91	33.33
3.94	11.93	68.04	28.41
2.1	13.4	83.47	31.29
4.7	8.74	60.85	20.14
3.11	10.16	54.14	27.64
3.52	7.16	63.98	41.27
3.67	9.37	64.5	39.89
2.58	9.06	61.35	24.65
3.99	9.46	65.53	29.01
3.75	10.14	62.8	38.04
4.82	13.33	71.91	36.03
4.45	12.38	57.69	24.3
3.81	13.02	63.7	25.58
2.84	12.21	83.85	39.79
3.37	15.09	80.01	23.86
4.17	14.08	72.78	51.05
4.02	13.19	73.69	24.67
3.08	10.97	52.17	26.36
3.22	9.26	80.45	29.32
2.66	12.2	69.69	26.89
2.49	13.4	96.41	33.34
4.25	8.29	73.62	32.53
4.26	14.34	62.64	35.84
3.69	10.85	56.36	33.8
3.83	11.62	75.42	19.66
4.93	11.05	61.1	20.44
4.46	12.3	58.94	17.27
3.69	12.41	75.06	25.77
1.69	12.57	63.96	28.75
3.77	12.44	64.9	22.17
3.63	9.16	79.44	26.15
3.75	10.05	74.14	30.27
3.14	12.5	60.32	24.9
3.18	11.38	60.86	35.86
3.69	14.47	59.18	30.72
3.63	9.01	50.18	38.57
4.97	12.95	58.69	23.29
4.7	10.59	75.49	42.41
3.99	9.69	59.59	34.67
4.86	14.15	61.12	25.21
4.38	13.63	75.86	19.75
2.12	12.41	66.61	14.94
3.98	12.92	73.67	29.16
6.27	9.69	61.28	40.24
3.89	12.89	60.59	29.48
4.65	13.11	72.19	29.36
3.63	14.28	58.46	20.95
4.88	13.2497	60.3	25.48
4.09	10.5477	59.61	20.88
3.02	7.27843	51.07	41.77
3.56	13.1696	52.8	21.9
5.33	18.4459	80.97	21.2
4.81	12.8571	67.74	46.89
3.2	12.934	64.36	38.19
3.59	13.2376	60.37	24.06
4.54	13.6362	57.01	28.4
3.16	10.3513	58.79	41.59
3.84	13.5895	90.14	30.44
3.49	9.26219		31.24
3.44	10.6141		27.93
2.81	11.5887		27.44
3.41	9.36425		40.31
4.06	11.96		28.69
3.68	7.70657		28.05
3.21	11.4821		39.01
3.3	12.143		37.71
2.92	9.84821		34.46
2.73			33.45
4.17			43.52
4.67			24.42
3.11			29.83
4.05			32.38
4.64			28.89
2.86			35.23
4.25			30.35
2.72			31.07
3.34			35.1
			24.02
			28.24

## Sheet: Fig_4h-j
Fig 4 H and J
kinesin-8 MT-stimulated ATPase (/s)
	CaKip3-MDN			CaKip3-MDN L2-HsKHC
[Tubulin] (uM)	#1	#2	#3	[Tubulin] (uM)	#1	#2	#3
0	0.138	0.158	0.112	0	0.138	0.099	0.132
0.25	0.681	0.815	0.571	0.25	1.162	0.538	0.782
0.5	0.808	0.916	0.676	0.5	2.453	1.531	1.814
0.75	1.032	1.05	0.835	0.75	3.033	2.22	2.51
1	1.223	1.219	0.947	1	3.312	2.734	2.82
2	1.959	2.119	1.777	2	3.923	3.736	3.479
4	2.22	2.622	2.13	4	4.267	3.925	3.874
8	2.552	2.796	2.269	8	4.614	3.872	4.415
Fig 4 I and J
kinesin-1 MT-stimulated ATPase (/s)
HsKHC-MDN				HsKHC-MDN L2-CaKip3
[Tubulin] (uM)	#1	#2	#3	[Tubulin] (uM)	#1	#2	#3
0	0.012	0.012	0.012	0	0.01	0.01	0.011
2.5	16.31	21.58	17.8	0.025	5.564	2.489	3.309
5	21.08	29.08	27.32	0.05	8.405	6.765	3.807
7.5	23.9	33.76	29.49	0.1	12.739	9.957	9.02
10	27.73	36.87	33.33	0.2	17.717	11.977	13.617
15	37.02	43.08	38.83	0.35	20.031	14.672	14.642
20	38.95	48.7	44.48	0.5	22.666	17.278	15.989
30	43.55	53.62	42.29	1	25.829	19.269	17.893
				2.5	28.38	31.25	23.84
				5	29.96	35.11	23.75
				7.5	31.04	31.72	24.07
				10	30.43	36.78	29.31
				15	31.31	34.61	22.96
				20	31.04	32.51	25.74
				30	30.51	34.2	23.34

## Sheet: Fig_4k-m
Fig 4 K and M							Fig 4 L and M
	fraction of kinesin bound to microtubule							fraction of kinesin bound to microtubule
	CaKip3-MDN			CaKip3-MDN L2-HsKHC				HsKHC-MDN			HsKHC-MDN L2-CaKip3
[microtubules] (uM)	#1	#2	#3	#1	#2	#3	[microtubules] (uM)	#1	#2	#3	#1	#2	#3
0	0	0	0	0	0	0	0	0	0	0.04	0.05	0.06	0.06
0.25	0.28	0.32	0.11	0.07	0.04	0.03	0.25	0.1	0.08	0.19	0.26	0.25	0.32
0.5	0.5	0.51	0.46	0.14	0.05	0.08	0.5	0.3	0.19	0.39	0.49	0.51	0.56
0.75	0.68	0.68	0.55	0.19	0.21	0.16	0.75	0.42	0.38	0.52	0.64	0.62	0.58
1	0.85	0.88	0.7	0.32	0.34	0.14	1	0.59	0.45	0.61	0.79	0.84	0.76
2.5	1	1	1	0.54	0.64	0.52	2.5	0.91	0.85	0.88	0.95	1	0.92
5	1	1	1	0.74	0.78	0.83	5	0.95	1	0.9	1	1	1
10	1	1	1	0.91	0.97	0.92	10	1	1	1	1	1	1

## Sheet: Fig_5
Fig 5 A and D
kinesin-8 Dring-stimulated ATPase (/s)
	CaKip3-MDN			CaKip3-MDN L2-HsKHC
[D-rings] (uM)	#1	#2	#3	[D-rings] (uM)	#1	#2	#3
0	0.15	0.15	0.15	0	0.12	0.15	0.12
0.05	0.23	0.23	0.22	0.05	0.12	0.14	0.12
0.1	0.29	0.27	0.25	0.1	0.13	0.15	0.14
0.15	0.29	0.31	0.28	0.15	0.13	0.14	0.13
0.25	0.3	0.29	0.28	0.25	0.13	0.15	0.14
0.5	0.24	0.32	0.31	0.5	0.14	0.16	0.14
1	0.3	0.3	0.29	1	0.13	0.15	0.14
5	0.29	0.31	0.27	5	0.13	0.16	0.17
Fig 5 B and E
kinesin-8 tubulin-stimulated ATPase (/s)
	CaKip3-MDN			CaKip3-MDN L2-HsKHC
[tubulin] (uM)	#1	#2	#3	[Tubulin] (uM)	#1	#2	#3
0	0.15	0.12	0.13	0	0.13	0.11	0.11
0.05	0.27	0.22	0.24	0.05	0.13	0.12	0.11
0.1	0.4	0.33	0.35	0.1	0.13	0.11	0.11
0.15	0.53	0.43	0.48	0.15	0.13	0.11	0.1
0.25	0.73	0.57	0.61	0.25	0.13	0.11	0.11
0.5	0.74	0.57	0.6	0.5	0.13	0.11	0.11
1	0.71	0.58	0.6	1	0.13	0.11	0.1
5	0.74	0.55	0.59	5	0.13	0.12	0.11
Fig 5 C and E
kinesin-1 tubulin-stimulated ATPase (/s)
HsKHC-MDN				HsKHC-MDN L2-CaKip3
[Tubulin] (uM)	#1	#2	#3	[Tubulin] (uM)	#1	#2	#3
0	0.01	0.01	0.01	0	0.01	0.01	0.01
1	0.99	0.84	0.97	0.1	5.2	4.17	3.94
1.75	1.52	1.22	1.4	0.2	7.04	6.55	5.9
2.5	1.94	1.61	1.86	0.3	8.21	7.62	7.15
5	2.93	2.52	2.83	0.4	9.68	7.9	8.07
10	3.55	3.11	3.65	0.5	10.17	8.92	8.61
15	3.54	3.25	3.51	0.75	10.65	10.32	9.64
				1	11.19	11.29	11.29
				1.75	12.27	12.27	10.55
				2.5	13.08	13.03	11.79
				5	13.11	13.38	12.14
				10	13.16	12.86	12.19
				15	13.4	13.03	12.22

## Sheet: Fig_6c
% tubulin in supernatant
	CaKip3-MDN			CaKip3-MDN ΔL1			CaKip3-MDN L2-HsKHC			CaKip3-MDN L2-HsKHC + ΔL1
[CaKip3] (uM)	#1	#2	#3	#1	#2	#3	#1	#2	#3	#1	#2	#3
0	11.7	18.6	16.9	11	18.7	19	13.5	10.9	9.7	12.4	10.7	11.4
50	17.5	38.4	25.9	13.8	25.1	28.9	17.8	15.3	18.3	14.9	13.2	12.9
150	22.4	52.5	32.1	17.5	26	25.3	20.5	23.6	25.8	14.1	19.7	17
250	26.9	63.6	41.5	17	23.2	26.1	30	27.7	32.8	17	18.6	23.1
500	51	92.4	75.5	20.3	28.7	28.8	38.3	41.3	44.1	19.9	18.7	24.6
750	66.6	96.1	97.1	19.2	36.6	32.3	50.3	48.9	61	25	25.2	31.5
1000	96.8	98.2	99.5	23.7	44.7	44.1	57.8	55.6	63.5	28.4	29.3	35.7
1500	100	100	100	44.7	42.2	44.5	86.2	83.3	86	29.2	30.1	32.1
2000	100	100	100	51.3	44.5	47.4	92.1	82.9	89.7	35.9	41.3	37.7
2500	100	100	100	57.2	50.2	51.4	100	97.4	100	38.5	40	40.9
3000	100	100	100	59.7	57.2	57.1	100	99	100	42.4	44	42.5

## Sheet: Supp_Fig_2b
	number of cells
	wild type			kip3 -/-			kip3 -/- +KIP3
time (h)	#1	#2	#3	#1	#2	#3	#1	#2	#3
0	2500000	2500000	2500000	2500000	2500000	2500000	2500000	2500000	2500000
1	6812500	8812500	6187500	4375000	4000000	4250000	6187500	6062500	6250000
2	10125000	13812500	13875000	6187500	5875000	6875000	10000000	11375000	13062500
3	32625000	24000000	29375000	7250000	7500000	11500000	19875000	20000000	21875000
4	43437500	58437500	56875000	9375000	16562500	9062500	38437500	47812500	44375000
5	100937500	89062500	100937500	12500000	17500000	16250000	86875000	84062500	76187500
6	184375000	159375000	172500000	16875000	23125000	21250000	144375000	141250000	120750000

## Sheet: Supp_Fig_2h-j
wild type spindle morphology, astral microtubule (aMT) number and length (μm)
image	Cell number	unbudded	monopolar	bipolar	anaphase	# of aMTs	aMT1 length (μm)	aMT2 length	aMT3 length	aMT4 length	aMT5 length
14	9			1		1	3.04782
20	14			1		0							mean astral microtubule (aMT) length (μm)
19	11			1		2	2.08516	1.41867						wild type	SD	SEM	n	kip3 -/-	SD	SEM	n
3	2			1		0							monopolar	1.51372	0.735463	0.156801	22	1.30728	0.768153	0.186304	17
14	11			1		1	1.11779						bipolar	1.21029	0.718771	0.0784243	84	2.2028	1.66702	0.115587	208
13	1			1		0							anaphase	1.32297	0.897029	0.0930176	93	1.95806	1.3596	0.16995	64
13	21			1		1	0.943055						overall	1.29649	0.814004	0.0577032	199	2.09592	1.57898	0.0928811	289
18	1			1		1	0.119994
19	8			1		0	0						t tests
19	39			1		1	1.39534						monopolar	0.411668
17	14			1		2	1.59625	0.869589					bipolar	3.02341e-07
19	7			1		1	1.45214						anaphase	0.000601289
10	8			1		1	0.775355						overall	1.4399e-10
5	20			1		1	1.16816
16	25			1		0
13	13			1		1	1.67313
11	17			1		1	2.90018						astral microtubule number
20	23			1		2	1.99566	0.449755					Bin Center (# of aMTs)	wild type	relative freq (%)	kip3 -/-	relative freq (%)
2	3			1		0							0	80	0.390244	28	0.169697
2	24			1		0							1	80	0.390244	51	0.309091
2	19			1		0							2	26	0.126829	40	0.242424
15	6			1		1	0.608106						3	14	0.0682927	30	0.181818
6	15			1		0							4	3	0.0146341	12	0.0727273
9	8			1		0							5	2	0.0097561	4	0.0242424
6	16			1		1	0.886488						6	0	0	0	0
15	7			1		2	2.23602	0.396417					7	0	0	0	0
5	8			1		1	3.7548							0		0
2	23			1		1	0.560634
3	19			1		0							spindle morphology
21	31			1		0								unbudded	monopolar	bipolar spindle	anaphase spindle	total
17	19			1		0							wildtype	304	58	104	43	509
6	2			1		0							relative freq (%)	0.59725	0.113949	0.204322	0.0844794
3	11			1		1	0.732268						kip3 -/-	50	16	126	23	215
21	28			1		1	0.770723						relative freq (%)	0.232558	0.0744186	0.586047	0.106977
16	21			1		0
13	16			1		1	1.44545
10	14			1		1	0.524965
20	10			1		0
10	20			1		1	1.59302
17	15			1		1	0.389387
21	30			1		2	1.493	0.691
13	29			1		2	0.92622	0.792898
18	5			1		1	0.657573
19	29			1		1	1.16361
5	17			1		0
19	9			1		1	1.39385
19	6			1		2	1.20245	1.16316
21	32			1		1	0.813
18	21			1		0
20	11			1		0
18	14			1		1	0.753598
4	9			1		0
8	2			1		0
14	18			1		0
19	35			1		0
18	6			1		1	0.457962
20	24			1		0
19	1			1		2	0.698995	0.915019
21	19			1		2	0.907006	0.910431
16	20			1		1	2.12927
18	11			1		0
8	25			1		1	0.603526
18	28			1		0
21	5			1		1	0.90985
2	18			1		1	0.811346
21	3			1		0
22	14			1		1	0.752
6	14			1		1	1.27704
16	9			1		1	1.32812
16	18			1		1	0.946021
6	1			1		1	0.639259
18	15			1		2	1.50474	0.872305
8	13			1		1	1.24775
9	1			1		2	0.966404	1.22802
3	22			1		1	1.11798
3	3			1		0
6	13			1		2	2.67469	0.882296
19	27			1		1	0.78216
11	3			1		1	0.885456
19	28			1		0
10	10			1		1	4.10994	0.524965
20	9			1		0
11	14			1		1	0.645
21	4			1		2	1.81912	1.67327
22	12			1		1	1.238
17	18			1		1	1.55097
18	16			1		1	1.65731
14	10			1		0
4	10			1		1	1.01484
11	4			1		1	1.15384
10	16			1		0
20	8			1		1	2.06874
13	22			1		1	1.63172
21	18			1		0
8	1			1		0
20	7			1		0
20	15			1		0
10	1			1		1	1.30883
10	9			1		1	1.46015
22	11			1		1	0.637
22	10			1		1	2.417
20	13			1		1	0.976667
19	32			1		1	0.852984
20	12			1		2	0.828687	0.690594
2	1	1
2	2	1
2	5	1
2	6	1
2	7	1
2	8	1
2	10	1
2	12	1
2	13	1
2	14	1
2	15	1
2	16	1
2	17	1
2	25	1
2	26	1
2	27	1
2	28	1
3	4	1
3	5	1
3	6	1
3	7	1
3	9	1
3	10	1
3	13	1
3	14	1
3	15	1
3	16	1
3	17	1
3	18	1
3	20	1
3	21	1
3	23	1
3	24	1
3	25	1
3	26	1
3	27	1
3	28	1
4	1	1
4	2	1
4	4	1
4	7	1
4	8	1
4	11	1
4	12	1
4	15	1
4	16	1
4	17	1
4	18	1
5	2	1
5	3	1
5	4	1
5	5	1
5	6	1
5	7	1
5	9	1
5	10	1
5	11	1
5	13	1
5	15	1
5	16	1
5	18	1
5	19	1
6	3	1
6	4	1
6	7	1
6	8	1
6	11	1
6	12	1
6	17	1
6	18	1
6	19	1
6	20	1
6	21	1
6	22	1
6	23	1
7	1	1
7	2	1
7	3	1
7	4	1
7	5	1
7	6	1
7	7	1
7	8	1
7	9	1
7	10	1
7	11	1
7	12	1
7	13	1
7	15	1
7	16	1
7	17	1
7	18	1
7	21	1
7	22	1
7	26	1
7	27	1
8	3	1
8	4	1
8	5	1
8	6	1
8	7	1
8	8	1
8	9	1
8	10	1
8	11	1
8	14	1
8	15	1
8	16	1
8	17	1
8	19	1
8	20	1
8	21	1
8	22	1
8	23	1
8	24	1
9	2	1
9	3	1
9	4	1
9	5	1
9	6	1
9	7	1
9	9	1
9	10	1
9	12	1
9	13	1
9	16	1
9	17	1
9	18	1
9	19	1
9	20	1
9	21	1
10	2	1
10	3	1
10	4	1
10	5	1
10	6	1
10	17	1
10	18	1
10	19	1
10	21	1
10	22	1
11	1	1
11	2	1
11	6	1
11	7	1
11	8	1
11	9	1
11	10	1
11	11	1
11	12	1
11	13	1
11	15	1
11	16	1
11	18	1
11	19	1
13	4	1
13	5	1
13	6	1
13	9	1
13	10	1
13	11	1
13	14	1
13	15	1
13	17	1
13	18	1
13	19	1
13	20	1
13	23	1
13	24	1
13	25	1
13	26	1
13	27	1
13	28	1
14	1	1
14	2	1
14	3	1
14	4	1
14	5	1
14	6	1
14	7	1
14	8	1
14	12	1
14	13	1
14	14	1
14	15	1
14	17	1
14	19	1
14	20	1
14	22	1
14	23	1
14	24	1
14	25	1
14	26	1
15	3	1
15	4	1
15	10	1
15	11	1
15	12	1
15	13	1
15	15	1
15	16	1
15	17	1
15	18	1
15	19	1
15	20	1
16	1	1
16	2	1
16	3	1
16	4	1
16	5	1
16	6	1
16	10	1
16	11	1
16	12	1
16	13	1
16	15	1
16	16	1
16	19	1
16	26	1
16	27	1
17	1	1
17	2	1
17	3	1
17	4	1
17	5	1
17	6	1
17	7	1
17	8	1
17	9	1
17	10	1
17	12	1
17	13	1
17	16	1
17	17	1
18	3	1
18	4	1
18	7	1
18	8	1
18	9	1
18	10	1
18	17	1
18	18	1
18	19	1
18	20	1
18	23	1
18	24	1
18	26	1
18	27	1
19	4	1
19	5	1
19	10	1
19	12	1
19	13	1
19	14	1
19	15	1
19	18	1
19	19	1
19	20	1
19	21	1
19	22	1
19	23	1
19	24	1
19	25	1
19	26	1
19	31	1
19	37	1
19	40	1
19	41	1
20	1	1
20	2	1
20	4	1
20	5	1
20	17	1
20	18	1
20	19	1
20	20	1
20	21	1
20	22	1
21	11	1
21	12	1
21	13	1
21	14	1
21	15	1
21	16	1
21	20	1
21	21	1
21	22	1
21	23	1
21	29	1
22	1	1
22	2	1
22	3	1
22	4	1
22	5	1
22	6	1
22	8	1
22	9	1
22	15	1
22	16	1
22	17	1
22	18	1
22	19	1
22	20	1
22	21	1
22	13		1			0
22	7		1			0
21	36		1			0
21	26		1			0
21	7		1			1	0.517994
21	8		1			0
21	9		1			0
21	1		1			0
21	2		1			1	0.679285
20	16		1			0
19	38		1			0
19	34		1			0
19	36		1			1	1.61324
19	16		1			1	0.954114
19	17		1			1	1.07062
19	2		1			0
18	25		1			0
18	22		1			0
18	12		1			1	2.45898
18	13		1			0
18	2		1			1	1.55624
17	20		1			0
17	11		1			0
16	24		1			2	0.914223	1.25369
16	7		1			0
16	8		1			1	1.60024
15	14		1			0
15	5		1			0
15	1		1			0
15	2		1			0
14	21		1			2	2.91546	2.33077
14	16		1			0
13	7		1			0
13	8		1			1	3.40573
11	5		1			0
10	24		1			2	1.40017	0.642549
10	15		1			1	1.76433
10	12		1			1	0.996074
10	7		1			1	0.903581
8	18		1			0
9	22		1			0
9	11		1			0
7	23		1			0
7	19		1			1	1.01484
7	20		1			0
7	14		1			1	2.05007
6	5		1			1	1.86689
5	14		1			1	1.39268
5	12		1			0
4	13		1			0
4	6		1			0
4	3		1			0
3	12		1			0
2	20		1			0
2	21		1			0
2	22		1			0
2	11		1			0
2	9		1			0
21	33				1	5	2.103	1.036	1.487	1.503	1.312
21	34				1	1	1.12
21	35				1	4	2.008	1.505	1.31	0.609
21	27				1	1	0.736797
21	24				1	4	2.04374	1.36355	0.765941	0.849947
21	25				1	3	0.93027	0.54927	2.2038
21	17				1	2	0.462615	0.708623
21	10				1	2	1.80762	1.28633
21	6				1	1	0.585134
20	6				1	3	1.15999	1.8955	1.21621
20	3				1	3	0.694665	0.640449	0.670174
19	33				1	3	1.08374	0.555861	2.18687
19	30				1	3	0.743841	1.08374	0.60704
19	3				1	1	3.36321
17	21				1	2	2.46151	0.679895
16	28				1	2	3.12309	2.98132
16	22				1	3	2.73312	2.78704	0.560634
16	23				1	1	1.01936
16	17				1	0
16	14				1	1	1.7168	0.407963
15	8				1	3	0.949891	1.79626	1.11798
15	9				1	3	1.09631	0.943055	2.45481
13	30				1	1	2.43887
13	12				1	0
13	2				1	1	1.00014
13	3				1	0
10	13				1	3	0.825987	0.592884	0.652998
10	11				1	3	0.81586	0.93912	0.563214
9	14				1	2	0.536769	3.37948
9	15				1	2	0.820956	0.305924
8	12				1	0
7	28				1	2	1.22382	1.37669
7	24				1	3	0.972983	0.8643	4.62143
7	25				1	2	0.882296	3.16521
6	9				1	3	3.82556	0.694665	1.12133
6	10				1	0
6	6				1	3	2.45442	0.288444	3.08832
5	1				1	4	0.904032	0.547283	0.4257	0.327466
4	14				1	3	0.89784	0.584886	0.354556
4	5				1	1	2.18455
3	8				1	1	1.37321
3	1				1	5	0.313018	1.13069	2.0898	1.24743	0.503294
2	4				1	2	1.21092	0.472979
kip3 -/- spindle morphology, astral microtubule (aMT) number and length (μm)
image	Cell number	unbudded	monopolar	bipolar	anaphase	# of aMTs	aMT1 length (μm)	aMT2 length	aMT3 length	aMT4 length	aMT5 length
28	3		1			0
27	6		1			2	2.06097	0.620361
25	6		1			1	0.430022
23	2		1			1	1.97286
21	14		1			1	0.667511
21	1		1			0
20	9		1			0
20	5		1			0
18	1		1			2	1.15784	1.06199
16	8		1			4	2.74183	2.3509	0.821537	1.19241
13	4		1			1	1.15913
10	8		1			2	0.760777	0.656352
9	14		1			1	2.82884
9	15		1			1	0.396417
7	3		1			0
8	1		1			1	1.34405
8	10			1		0
4	6			1		1	2.76692
9	5			1		3	0.949891	0.524901	0.859785
9	7			1		3	1.81058	0.634873	3.61142
3	3			1		1	3.58214
22	11			1		2	3.16366	2.22976
23	9			1		1	5.28603
3	2			1		2	1.41442	4.59253
6	8			1		0
9	4			1		5	4.04557	1.52026	0.865332	1.95448	1.30142
16	4			1		2	3.05027	0.646419
6	6			1		0
4	10			1		1	0.868363
21	13			1		2	1.14494	1.33921
22	7			1		1	1.73924
18	5			1		2	3.85568	5.90717
21	12			1		1	0.992719
6	1			1		1	1.15784
7	7			1		0
8	5			1		2	1.82838	1.13604
6	5			1		4	0.760777	0.598947	3.2021	4.249
16	5			1		2	1.60024	0.715692
6	2			1		0
8	2			1		3	1.22305	3.91405	0.657771
6	7			1		3	1.8525	0.634873	0.601979
13	8			1		0
16	1			1		2	1.15784	4.30022
24	3			1		2	0.43215	0.46511
18	8			1		1	5.90717
25	7			1		1	3.39702
24	9			1		2	1.74137	0.825987
18	3			1		3	4.83847	1.935	2.25286
6	12			1		1	3.96643
23	7			1		1	2.18455
10	4			1		5	2.92475	2.92398	3.52099	3.61942	0.565601
13	9			1		0
3	1			1		2	1.3358	0.304053
7	1			1		1	1.93261
9	1			1		4	0.639259	2.50473	1.80806	2.05142
23	8			1		1	2.29356
6	11			1		2	1.40855	4.19843
24	7			1		1	2.59787
4	11			1		0
6	3			1		1	0.679895
8	3			1		1	2.89669
20	1			1		3	3.38012	1.85708	0.678024
20	2			1		1	4.1547
10	9			1		2	3.84601	5.72244
10	6			1		2	1.84947	0.827148
7	4			1		2	1.72105	4.18218
21	21			1		3	2.66217	1.33302	2.77344
21	6			1		0
7	9			1		0
22	10			1		1	3.07833
20	10			1		3	0.689441	1.0836	0.59469
13	7			1		5	8.18331	6.17794	2.54285	1.59966	1.36592
4	5			1		4	2.10889	1.17442	0.519999	0.905322
3	4			1		2	0.750974	0.966275
16	2			1		3	2.49402	5.50695	6.18652
24	10			1		0
25	8			1		3	6.31913	1.97847	0.989946
6	13			1		1	0.803283
16	10			1		1	2.25286
10	1			1		0
21	5			1		1	2.75331
25	2			1		2	2.63547	0.818118
18	4			1		3	2.73228	2.43165	2.73067
9	2			1		2	1.73602	1.0887
7	5			1		0
4	2			1		1	0.72111
22	3			1		1	1.70274
22	4			1		3	1.03555	2.49325	1.73073
21	7			1		1	0.93912
25	5			1		1	1.12133
23	3			1		1	1.70544
6	10			1		4	1.16177	0.853529	1.24995	0.834888
23	10			1		2	3.93373	1.28858
24	6			1		1	0.946989
9	11			1		1	0.869589
24	12			1		0
21	4			1		0
10	10			1		1	4.05499
21	16			1		1	5.83583
9	6			1		0
4	9			1		0
13	3			1		5	5.71251	1.85502	3.63322	2.82665	3.31633
22	5			1		2	0.827148	1.38204
20	12			1		1	1.43829
6	9			1		3	0.92622	1.12133	1.97989
4	3			1		3	2.00363	0.898356	0.551088
21	3			1		2	1.00381	0.966275
7	6			1		0
4	4			1		1	0.491232
9	3			1		0
23	4			1		1	0.903
9	8			1		2	0.992719	1.70377
21	19			1		2	9.70428	3.46623
7	8			1		4	1.5916	1.96222	2.29356	1.5916
20	6			1		3	3.54382	2.07497	0.456079
24	8			1		2	1.19551	4.73753
23	1			1		1	5.50662
22	12			1		3	8.74768	5.26939	2.06497
4	1			1		1	0.72111
8	6			1		4	1.75459	1.4677	1.38669	1.22305
16	3			1		0
25	9			1		1	3.51493
27	2			1		1	1.49576
27	3			1		1	0.538768
27	4			1		2	3.53879	3.39077
27	8			1		1	0.504777
28	1			1		2	2.06097	0.620361
28	2			1		1	0.504777
28	5			1		3	1.71441	2.38856	1.63843
28	6			1		1	1.86102
28	7			1		1	0.41925
28	9			1		0
28	10			1		3	1.64727	1.41352	3.65115
29	1			1		2	0.979239	0.592046
29	2			1		2	0.551088	1.22595
29	6			1		3	1.03252	0.80109	3.85949
30	8			1		0
30	9			1		1	2.07825
31	2			1		3	1.39236	1.7682	5.97747
31	4			1		1	2.09425
31	7			1		2	3.73713	5.17174
31	8			1		2	0.9308	0.729753
8	9				1	3	1.27052	0.230007	0.46511
31	3				1	4	0.952859	1.21183	1.81509	1.55671
30	10				1	3	2.14411	2.95997	2.18255
31	1				1	2	1.48666	2.34006
30	5				1	3	1.34682	0.456079	0.554829
29	7				1	2	2.19797	0.775355
29	5				1	2	4.30138	2.70687
28	8				1	4	3.08271	2.48976	3.5475	1.45841
28	4				1	3	0.822246	1.54865	2.00601
27	5				1	3	4.4821	1.75092	3.26944
24	11				1	2	0.679895	2.28988
25	1				1	2	1.51162	1.28432
22	6				1	2	0.46311	1.81419
21	20				1	3	2.27046	1.03555	0.789351
21	15				1	3	3.97436	1.23808	0.907064
21	10				1	4	2.40379	2.67153	1.53658	2.7915
21	11				1	4	6.04584	2.68791	0.944022	3.40483
21	2				1	3	2.57413	4.7472	0.346688
20	11				1	3	0.885585	1.99041	1.91829
16	9				1	3	0.480783	2.91005	1.07502
16	6				1	2	1.50498	0.405641
16	7				1	4	7.21439	0.739815	0.981497	1.38469
13	5				1	0
4	7	1
4	8	1
7	2	1
8	7	1
8	8	1
9	9	1
9	10	1
9	12	1
9	13	1
10	2	1
10	3	1
10	7	1
13	1	1
13	2	1
18	2	1
18	6	1
18	7	1
20	3	1
20	4	1
20	7	1
20	8	1
21	8	1
21	9	1
21	17	1
21	18	1
22	1	1
22	2	1
22	8	1
22	9	1
23	5	1
23	6	1
24	1	1
24	2	1
24	4	1
24	5	1
25	3	1
25	4	1
27	7	1
29	3	1
29	4	1
29	8	1
29	9	1
30	1	1
30	2	1
30	3	1
30	4	1
30	6	1
30	7	1
31	5	1
31	6	1

## Sheet: Supp_Fig_9
kinesin-8-tubulin size-exclusion chromatograms													kinesin-1-tubulin size-exclusion chromatograms
Tubulin + D2		CaKip3-MDN		CaKip3-MDN L2-HsKHC		CaKip3-MDN + Tubulin + D2		CaKip3-MDN L2-HsKHC + Tubulin + D2					Tubulin + D2		HsKHC-MDC		HsKHC-MDC L2-CaKip3		HsKHC-MDC + Tubulin + D2		HsKHC-MDC L2-CaKip3 + Tubulin + D2
ml	mAU	ml	mAU	ml	mAU	ml	mAU	ml	mAU				ml	mAU	ml	mAU	ml	mAU	ml	mAU	ml	mAU
0	0.16	0	1.083	0	0.004	0	-0.008	0	1.541				0	8.657	0	0.004	0	0	0	0.368	0	0.013
0.0399321	-0.057	0.0399321	0.064	0.039922	-0.092	0.0399321	-0.067	0.0399321	-0.049				0.0389384	-0.03	0.0389384	-0.061	0.0389384	-0.007	0.0399321	-0.024	0.0399321	0.094
0.0798643	-0.052	0.0798643	0.044	0.0798439	-0.129	0.0798643	-0.069	0.0798643	0.041				0.0778769	-0.018	0.0778769	-0.091	0.0778769	-0.01	0.0798643	-0.068	0.0798643	0.13
0.119796	-0.047	0.119796	0.041	0.119766	-0.115	0.119796	-0.08	0.119796	0.04				0.116815	-0.068	0.116815	-0.098	0.116815	-0.006	0.119796	-0.042	0.119796	0.085
0.159729	-0.091	0.159729	0.042	0.159688	-0.129	0.159729	-0.109	0.159729	0.028				0.155754	-0.078	0.155754	-0.1	0.155754	-0.029	0.159729	-0.066	0.159729	0.052
0.199661	-0.055	0.199661	0.041	0.19961	-0.135	0.199661	-0.091	0.199661	0.126				0.194692	-0.031	0.194692	-0.095	0.194692	-0.041	0.199661	-0.079	0.199661	0.028
0.239593	-0.027	0.239593	0.06	0.239532	-0.146	0.239593	-0.006	0.239593	0.162				0.233631	-0.027	0.233631	-0.117	0.233631	-0.023	0.239593	-0.063	0.239593	0.037
0.279525	-0.035	0.279525	0.085	0.279454	-0.123	0.279525	-0.143	0.279525	0.105				0.272569	-0.093	0.272569	-0.166	0.272569	-0.055	0.279525	-0.078	0.279525	0.016
0.319457	-0.044	0.319457	0.075	0.319376	-0.126	0.319457	-0.119	0.319457	0.142				0.311508	-0.051	0.311508	-0.183	0.311508	-0.088	0.319457	-0.046	0.319457	0.028
0.359389	-0.001	0.359389	0.118	0.359298	-0.113	0.359389	-0.09	0.359389	0.164				0.350446	-0.031	0.350446	-0.168	0.350446	0.012	0.359389	-0.073	0.359389	-0.053
0.399321	-0.06	0.399321	0.125	0.39922	-0.106	0.399321	-0.087	0.399321	0.191				0.389384	-0.04	0.389384	-0.151	0.389384	-0.034	0.399321	-0.048	0.399321	-0.027
0.439254	-0.03	0.439254	0.103	0.439142	-0.065	0.439254	-0.077	0.439254	0.185				0.428323	-0.014	0.428323	-0.142	0.428323	-0.021	0.439254	-0.082	0.439254	-0.065
0.479186	-0.012	0.479186	0.14	0.479064	-0.101	0.479186	-0.099	0.479186	0.203				0.467261	0	0.467261	-0.149	0.467261	-0.015	0.479186	-0.089	0.479186	-0.078
0.519118	-0.012	0.519118	0.135	0.518985	-0.093	0.519118	-0.118	0.519118	0.233				0.5062	-0.011	0.5062	-0.122	0.5062	-0.007	0.519118	-0.125	0.519118	-0.046
0.55905	-0.028	0.55905	0.131	0.558907	-0.104	0.55905	-0.123	0.55905	0.261				0.545138	0.038	0.545138	-0.074	0.545138	-0.037	0.55905	-0.161	0.55905	-0.102
0.598982	0.004	0.598982	0.182	0.598829	-0.127	0.598982	-0.157	0.598982	0.26				0.584077	0.029	0.584077	-0.078	0.584077	-0.041	0.598982	-0.138	0.598982	-0.161
0.638914	-0.01	0.638914	0.219	0.638751	-0.089	0.638914	-0.15	0.638914	0.25				0.623015	0.024	0.623015	-0.04	0.623015	0	0.638914	-0.204	0.638914	-0.132
0.678846	-0.019	0.678846	0.191	0.678673	-0.076	0.678846	-0.146	0.678846	0.298				0.661954	0.062	0.661954	-0.046	0.661954	0.007	0.678846	-0.152	0.678846	-0.239
0.718779	-0.016	0.718779	0.215	0.718595	-0.102	0.718779	-0.174	0.718779	0.286				0.700892	0.046	0.700892	-0.064	0.700892	0.01	0.718779	-0.139	0.718779	-0.19
0.758711	-0.015	0.758711	0.259	0.758517	-0.057	0.758711	-0.141	0.758711	0.302				0.73983	0.043	0.73983	-0.072	0.73983	0.018	0.758711	-0.184	0.758711	-0.18
0.798643	-0.068	0.798643	0.282	0.798439	-0.052	0.798643	-0.14	0.798643	0.345				0.778769	0.071	0.778769	-0.104	0.778769	0.01	0.798643	-0.181	0.798643	-0.213
0.838575	-0.024	0.838575	0.248	0.838361	-0.124	0.838575	-0.094	0.838575	0.36				0.817707	0.115	0.817707	-0.069	0.817707	0.033	0.838575	-0.212	0.838575	-0.256
0.878507	-0.018	0.878507	0.318	0.878283	-0.087	0.878507	-0.154	0.878507	0.313				0.856646	0.086	0.856646	-0.016	0.856646	-0.01	0.878507	-0.205	0.878507	-0.312
0.918439	0.017	0.918439	0.303	0.918205	-0.104	0.918439	-0.145	0.918439	0.339				0.895584	0.084	0.895584	-0.015	0.895584	-0.006	0.918439	-0.224	0.918439	-0.317
0.958371	-0.015	0.958371	0.334	0.958127	0.04	0.958371	-0.164	0.958371	0.307				0.934523	0.116	0.934523	0.02	0.934523	0.019	0.958371	-0.241	0.958371	-0.325
0.998304	-0.038	0.998304	0.343	0.998049	-0.151	0.998304	-0.183	0.998304	0.279				0.973461	0.095	0.973461	0.021	0.973461	0.015	0.998304	-0.297	0.998304	-0.343
1.03824	-0.064	1.03824	0.36	1.03797	-0.091	1.03824	-0.204	1.03824	0.331				1.0124	0.078	1.0124	0.005	1.0124	-0.005	1.03824	-0.263	1.03824	-0.386
1.07817	-0.091	1.07817	0.308	1.07789	-0.128	1.07817	-0.186	1.07817	0.288				1.05134	0.125	1.05134	0.019	1.05134	-0.003	1.07817	-0.25	1.07817	-0.324
1.1181	-0.055	1.1181	0.342	1.11781	-0.124	1.1181	-0.206	1.1181	0.294				1.09028	0.093	1.09028	0	1.09028	-0.004	1.1181	-0.219	1.1181	-0.382
1.15803	-0.09	1.15803	0.339	1.15774	-0.089	1.15803	-0.24	1.15803	0.296				1.12921	0.092	1.12921	-0.032	1.12921	0.001	1.15803	-0.271	1.15803	-0.403
1.19796	-0.112	1.19796	0.41	1.19766	-0.114	1.19796	-0.172	1.19796	0.334				1.16815	0.101	1.16815	0.017	1.16815	-0.027	1.19796	-0.302	1.19796	-0.313
1.2379	-0.083	1.2379	0.437	1.23758	-0.111	1.2379	-0.25	1.2379	0.304				1.20709	0.086	1.20709	0.023	1.20709	-0.044	1.2379	-0.268	1.2379	-0.358
1.27783	-0.113	1.27783	0.422	1.2775	-0.116	1.27783	-0.209	1.27783	0.274				1.24603	0.07	1.24603	-0.004	1.24603	-0.041	1.27783	-0.278	1.27783	-0.356
1.31776	-0.109	1.31776	0.418	1.31742	-0.113	1.31776	-0.206	1.31776	0.323				1.28497	0.09	1.28497	0.004	1.28497	-0.04	1.31776	-0.309	1.31776	-0.343
1.35769	-0.139	1.35769	0.412	1.35735	-0.152	1.35769	-0.281	1.35769	0.288				1.32391	0.057	1.32391	-0.002	1.32391	-0.007	1.35769	-0.323	1.35769	-0.28
1.39762	-0.177	1.39762	0.446	1.39727	-0.167	1.39762	-0.312	1.39762	0.284				1.36285	0.084	1.36285	-0.012	1.36285	-0.08	1.39762	-0.291	1.39762	-0.317
1.43756	-0.186	1.43756	0.469	1.43719	-0.149	1.43756	-0.301	1.43756	0.304				1.40178	0.1	1.40178	-0.064	1.40178	-0.077	1.43756	-0.352	1.43756	-0.278
1.47749	-0.202	1.47749	0.493	1.47711	-0.181	1.47749	-0.356	1.47749	0.269				1.44072	0.092	1.44072	-0.05	1.44072	-0.089	1.47749	-0.301	1.47749	-0.22
1.51742	-0.231	1.51742	0.466	1.51703	-0.176	1.51742	-0.386	1.51742	0.257				1.47966	0.082	1.47966	-0.019	1.47966	-0.068	1.51742	-0.307	1.51742	-0.179
1.55735	-0.146	1.55735	0.464	1.55696	-0.189	1.55735	-0.386	1.55735	0.28				1.5186	0.102	1.5186	-0.047	1.5186	-0.112	1.55735	-0.328	1.55735	-0.107
1.59729	-0.246	1.59729	0.459	1.59688	-0.19	1.59729	-0.426	1.59729	0.256				1.55754	0.052	1.55754	-0.031	1.55754	-0.103	1.59729	-0.34	1.59729	-0.077
1.63722	-0.202	1.63722	0.468	1.6368	-0.179	1.63722	-0.436	1.63722	0.258				1.59648	0.078	1.59648	-0.033	1.59648	-0.113	1.63722	-0.325	1.63722	-0.018
1.67715	-0.211	1.67715	0.478	1.67672	-0.19	1.67715	-0.454	1.67715	0.246				1.63541	0.097	1.63541	-0.037	1.63541	-0.106	1.67715	-0.355	1.67715	0.039
1.71708	-0.148	1.71708	0.512	1.71664	-0.199	1.71708	-0.482	1.71708	0.289				1.67435	0.055	1.67435	-0.011	1.67435	-0.121	1.71708	-0.401	1.71708	0.063
1.75701	-0.261	1.75701	0.486	1.75657	-0.212	1.75701	-0.502	1.75701	0.246				1.71329	0.073	1.71329	-0.031	1.71329	-0.151	1.75701	-0.365	1.75701	0.18
1.79695	-0.254	1.79695	0.543	1.79649	-0.198	1.79695	-0.516	1.79695	0.248				1.75223	0.081	1.75223	-0.062	1.75223	-0.159	1.79695	-0.317	1.79695	0.259
1.83688	-0.182	1.83688	0.582	1.83641	-0.161	1.83688	-0.572	1.83688	0.227				1.79117	0.067	1.79117	-0.1	1.79117	-0.152	1.83688	-0.337	1.83688	0.336
1.87681	-0.306	1.87681	0.584	1.87633	-0.179	1.87681	-0.565	1.87681	0.208				1.83011	0.075	1.83011	-0.099	1.83011	-0.135	1.87681	-0.344	1.87681	0.406
1.91674	-0.215	1.91674	0.588	1.91625	-0.138	1.91674	-0.588	1.91674	0.209				1.86905	0.039	1.86905	-0.08	1.86905	-0.156	1.91674	-0.381	1.91674	0.491
1.95667	-0.197	1.95667	0.603	1.95618	-0.168	1.95667	-0.587	1.95667	0.185				1.90798	0.077	1.90798	-0.091	1.90798	-0.166	1.95667	-0.369	1.95667	0.54
1.99661	-0.247	1.99661	0.612	1.9961	-0.185	1.99661	-0.586	1.99661	0.183				1.94692	0.04	1.94692	-0.092	1.94692	-0.154	1.99661	-0.401	1.99661	0.64
2.03654	-0.233	2.03654	0.63	2.03602	-0.128	2.03654	-0.622	2.03654	0.171				1.98586	0.08	1.98586	-0.055	1.98586	-0.145	2.03654	-0.355	2.03654	0.693
2.07647	-0.235	2.07647	0.647	2.07594	-0.19	2.07647	-0.645	2.07647	0.206				2.0248	0.126	2.0248	-0.076	2.0248	-0.136	2.07647	-0.39	2.07647	0.781
2.1164	-0.258	2.1164	0.575	2.11586	-0.122	2.1164	-0.706	2.1164	0.202				2.06374	0.001	2.06374	-0.053	2.06374	-0.144	2.1164	-0.355	2.1164	0.838
2.15634	-0.213	2.15634	0.62	2.15579	-0.081	2.15634	-0.695	2.15634	0.15				2.10268	0.029	2.10268	-0.044	2.10268	-0.116	2.15634	-0.389	2.15634	0.902
2.19627	-0.207	2.19627	0.618	2.19571	-0.077	2.19627	-0.718	2.19627	0.156				2.14161	0.042	2.14161	-0.087	2.14161	-0.153	2.19627	-0.359	2.19627	0.935
2.2362	-0.171	2.2362	0.672	2.23563	-0.096	2.2362	-0.778	2.2362	0.197				2.18055	0.054	2.18055	-0.063	2.18055	-0.101	2.2362	-0.396	2.2362	1.015
2.27613	-0.191	2.27613	0.657	2.27555	-0.077	2.27613	-0.831	2.27613	0.168				2.21949	0.064	2.21949	-0.043	2.21949	-0.075	2.27613	-0.398	2.27613	1.017
2.31606	-0.207	2.31606	0.641	2.31547	-0.069	2.31606	-0.767	2.31606	0.158				2.25843	0.033	2.25843	-0.055	2.25843	-0.077	2.31606	-0.386	2.31606	1.079
2.356	-0.204	2.356	0.661	2.3554	-0.038	2.356	-0.866	2.356	0.08				2.29737	0.061	2.29737	-0.047	2.29737	-0.07	2.356	-0.359	2.356	1.116
2.39593	-0.162	2.39593	0.699	2.39532	-0.076	2.39593	-0.832	2.39593	0.111				2.33631	0.08	2.33631	-0.051	2.33631	-0.114	2.39593	-0.344	2.39593	1.098
2.43586	-0.183	2.43586	0.657	2.43524	-0.076	2.43586	-0.908	2.43586	0.149				2.37525	0.023	2.37525	-0.032	2.37525	-0.059	2.43586	-0.35	2.43586	1.106
2.47579	-0.186	2.47579	0.639	2.47516	-0.037	2.47579	-0.922	2.47579	0.026				2.41418	0.063	2.41418	-0.037	2.41418	-0.035	2.47579	-0.364	2.47579	1.118
2.51572	-0.175	2.51572	0.667	2.51508	-0.048	2.51572	-0.922	2.51572	0.112				2.45312	0.055	2.45312	-0.027	2.45312	0.01	2.51572	-0.384	2.51572	1.184
2.55566	-0.125	2.55566	0.633	2.55501	-0.039	2.55566	-0.961	2.55566	0.107				2.49206	0.06	2.49206	-0.04	2.49206	0.007	2.55566	-0.386	2.55566	1.182
2.59559	-0.155	2.59559	0.621	2.59493	-0.029	2.59559	-0.996	2.59559	0.096				2.531	0.049	2.531	-0.054	2.531	0	2.59559	-0.376	2.59559	1.204
2.63552	-0.192	2.63552	0.628	2.63485	-0.039	2.63552	-0.999	2.63552	0.034				2.56994	0.016	2.56994	-0.059	2.56994	0.015	2.63552	-0.354	2.63552	1.176
2.67545	-0.136	2.67545	0.701	2.67477	-0.007	2.67545	-0.988	2.67545	-0.003				2.60888	0.025	2.60888	-0.07	2.60888	0.036	2.67545	-0.363	2.67545	1.191
2.71539	-0.114	2.71539	0.652	2.71469	0.027	2.71539	-0.976	2.71539	0.003				2.64781	0.038	2.64781	-0.04	2.64781	0.055	2.71539	-0.344	2.71539	1.206
2.75532	-0.104	2.75532	0.632	2.75462	0.058	2.75532	-1.04	2.75532	0.021				2.68675	0.016	2.68675	-0.038	2.68675	0.031	2.75532	-0.382	2.75532	1.208
2.79525	-0.114	2.79525	0.628	2.79454	0.066	2.79525	-0.997	2.79525	0.002				2.72569	0.017	2.72569	-0.016	2.72569	0.006	2.79525	-0.344	2.79525	1.201
2.83518	-0.104	2.83518	0.666	2.83446	0.065	2.83518	-1.026	2.83518	0.001				2.76463	0.027	2.76463	-0.043	2.76463	0.006	2.83518	-0.338	2.83518	1.164
2.87511	-0.106	2.87511	0.652	2.87438	0.067	2.87511	-1.066	2.87511	-0.016				2.80357	0.028	2.80357	-0.011	2.80357	0.026	2.87511	-0.357	2.87511	1.207
2.91505	-0.053	2.91505	0.656	2.9143	0.084	2.91505	-1.053	2.91505	-0.011				2.84251	0.029	2.84251	-0.023	2.84251	0.054	2.91505	-0.392	2.91505	1.193
2.95498	-0.045	2.95498	0.64	2.95423	0.125	2.95498	-1.107	2.95498	-0.039				2.88144	0.062	2.88144	-0.031	2.88144	0.045	2.95498	-0.273	2.95498	1.158
2.99491	-0.018	2.99491	0.641	2.99415	0.106	2.99491	-1.107	2.99491	-0.088				2.92038	0.112	2.92038	-0.021	2.92038	0.053	2.99491	-0.336	2.99491	1.174
3.03484	-0.011	3.03484	0.617	3.03407	0.125	3.03484	-1.113	3.03484	-0.048				2.95932	0.009	2.95932	-0.043	2.95932	0.059	3.03484	-0.31	3.03484	1.162
3.07477	-0.047	3.07477	0.645	3.07399	0.154	3.07477	-1.168	3.07477	-0.043				2.99826	0.005	2.99826	-0.051	2.99826	0.061	3.07477	-0.311	3.07477	1.102
3.11471	-0.004	3.11471	0.657	3.11391	0.16	3.11471	-1.136	3.11471	-0.047				3.0372	-0.013	3.0372	-0.06	3.0372	0.028	3.11471	-0.29	3.11471	1.09
3.15464	0.02	3.15464	0.617	3.15383	0.163	3.15464	-1.131	3.15464	-0.044				3.07614	-0.021	3.07614	-0.049	3.07614	0.042	3.15464	-0.279	3.15464	1.074
3.19457	0.05	3.19457	0.653	3.19376	0.148	3.19457	-1.119	3.19457	-0.094				3.11508	-0.02	3.11508	-0.092	3.11508	0.055	3.19457	-0.268	3.19457	1.072
3.2345	0.05	3.2345	0.632	3.23368	0.147	3.2345	-1.176	3.2345	-0.085				3.15401	-0.037	3.15401	-0.074	3.15401	0.028	3.2345	-0.275	3.2345	1.066
3.27444	0.063	3.27444	0.596	3.2736	0.182	3.27444	-1.193	3.27444	-0.086				3.19295	0.005	3.19295	-0.044	3.19295	-0.008	3.27444	-0.274	3.27444	1.029
3.31437	0.115	3.31437	0.629	3.31352	0.198	3.31437	-1.198	3.31437	-0.111				3.23189	0.039	3.23189	-0.066	3.23189	0.043	3.31437	-0.204	3.31437	1.022
3.3543	0.096	3.3543	0.596	3.35344	0.209	3.3543	-1.241	3.3543	-0.09				3.27083	-0.004	3.27083	-0.082	3.27083	0.02	3.3543	-0.272	3.3543	1.015
3.39423	0.128	3.39423	0.536	3.39337	0.233	3.39423	-1.194	3.39423	-0.076				3.30977	0	3.30977	-0.126	3.30977	0.019	3.39423	-0.2	3.39423	1.002
3.43416	0.133	3.43416	0.578	3.43329	0.226	3.43416	-1.219	3.43416	-0.098				3.34871	-0.024	3.34871	-0.08	3.34871	0.023	3.43416	-0.211	3.43416	1.027
3.4741	0.136	3.4741	0.605	3.47321	0.205	3.4741	-1.187	3.4741	-0.087				3.38764	-0.004	3.38764	-0.1	3.38764	0.023	3.4741	-0.206	3.4741	1.028
3.51403	0.172	3.51403	0.585	3.51313	0.232	3.51403	-1.177	3.51403	-0.11				3.42658	-0.033	3.42658	-0.089	3.42658	-0.001	3.51403	-0.18	3.51403	1.025
3.55396	0.161	3.55396	0.59	3.55305	0.212	3.55396	-1.253	3.55396	-0.171				3.46552	-0.012	3.46552	-0.093	3.46552	0.009	3.55396	-0.161	3.55396	1.029
3.59389	0.191	3.59389	0.569	3.59298	0.21	3.59389	-1.279	3.59389	-0.17				3.50446	-0.038	3.50446	-0.106	3.50446	0.015	3.59389	-0.145	3.59389	0.988
3.63382	0.173	3.63382	0.532	3.6329	0.205	3.63382	-1.247	3.63382	-0.16				3.5434	-0.021	3.5434	-0.103	3.5434	-0.006	3.63382	-0.183	3.63382	1.031
3.67376	0.184	3.67376	0.517	3.67282	0.201	3.67376	-1.275	3.67376	-0.15				3.58234	-0.007	3.58234	-0.104	3.58234	0.005	3.67376	-0.215	3.67376	0.969
3.71369	0.207	3.71369	0.531	3.71274	0.213	3.71369	-1.227	3.71369	-0.149				3.62128	-0.017	3.62128	-0.119	3.62128	-0.011	3.71369	-0.171	3.71369	0.977
3.75362	0.25	3.75362	0.519	3.75266	0.198	3.75362	-1.246	3.75362	-0.132				3.66021	-0.025	3.66021	-0.111	3.66021	0.001	3.75362	-0.182	3.75362	0.963
3.79355	0.217	3.79355	0.553	3.79259	0.202	3.79355	-1.218	3.79355	-0.169				3.69915	-0.049	3.69915	-0.144	3.69915	-0.015	3.79355	-0.123	3.79355	0.998
3.83349	0.25	3.83349	0.519	3.83251	0.233	3.83349	-1.205	3.83349	-0.123				3.73809	-0.021	3.73809	-0.13	3.73809	-0.034	3.83349	-0.137	3.83349	1.023
3.87342	0.24	3.87342	0.481	3.87243	0.154	3.87342	-1.226	3.87342	-0.121				3.77703	-0.022	3.77703	-0.137	3.77703	-0.046	3.87342	-0.117	3.87342	1.02
3.91335	0.249	3.91335	0.538	3.91235	0.177	3.91335	-1.249	3.91335	-0.124				3.81597	-0.023	3.81597	-0.167	3.81597	-0.028	3.91335	-0.084	3.91335	1.039
3.95328	0.242	3.95328	0.498	3.95227	0.13	3.95328	-1.211	3.95328	-0.146				3.85491	-0.035	3.85491	-0.178	3.85491	-0.03	3.95328	-0.058	3.95328	1.068
3.99321	0.313	3.99321	0.492	3.9922	0.222	3.99321	-1.222	3.99321	-0.123				3.89384	-0.036	3.89384	-0.144	3.89384	-0.04	3.99321	-0.038	3.99321	1.05
4.03315	0.29	4.03315	0.448	4.03212	0.113	4.03315	-1.238	4.03315	-0.136				3.93278	-0.057	3.93278	-0.164	3.93278	-0.048	4.03315	-0.036	4.03315	1.039
4.07308	0.267	4.07308	0.486	4.07204	0.128	4.07308	-1.221	4.07308	-0.12				3.97172	-0.057	3.97172	-0.158	3.97172	-0.064	4.07308	-0.092	4.07308	1.075
4.11301	0.258	4.11301	0.414	4.11196	0.109	4.11301	-1.207	4.11301	-0.107				4.01066	-0.064	4.01066	-0.16	4.01066	-0.053	4.11301	-0.047	4.11301	0.999
4.15294	0.278	4.15294	0.419	4.15188	0.106	4.15294	-1.184	4.15294	-0.111				4.0496	-0.039	4.0496	-0.175	4.0496	-0.083	4.15294	-0.08	4.15294	1.079
4.19287	0.264	4.19287	0.405	4.19181	0.061	4.19287	-1.153	4.19287	-0.143				4.08854	-0.065	4.08854	-0.211	4.08854	-0.083	4.19287	-0.118	4.19287	1.047
4.23281	0.3	4.23281	0.383	4.23173	0.102	4.23281	-1.152	4.23281	-0.099				4.12748	-0.071	4.12748	-0.167	4.12748	-0.07	4.23281	-0.045	4.23281	1.018
4.27274	0.278	4.27274	0.428	4.27165	0.051	4.27274	-1.171	4.27274	-0.124				4.16641	-0.055	4.16641	-0.204	4.16641	-0.063	4.27274	-0.137	4.27274	1.048
4.31267	0.266	4.31267	0.394	4.31157	0.081	4.31267	-1.154	4.31267	-0.1				4.20535	-0.03	4.20535	-0.219	4.20535	-0.045	4.31267	-0.151	4.31267	1.019
4.3526	0.229	4.3526	0.402	4.35149	0.041	4.3526	-1.137	4.3526	-0.097				4.24429	-0.068	4.24429	-0.208	4.24429	-0.022	4.3526	-0.112	4.3526	1.068
4.39254	0.238	4.39254	0.347	4.39142	-0.015	4.39254	-1.123	4.39254	-0.111				4.28323	-0.053	4.28323	-0.234	4.28323	-0.067	4.39254	-0.129	4.39254	1.046
4.43247	0.239	4.43247	0.326	4.43134	-0.026	4.43247	-1.068	4.43247	-0.081				4.32217	-0.033	4.32217	-0.215	4.32217	-0.038	4.43247	-0.115	4.43247	1.075
4.4724	0.228	4.4724	0.357	4.47126	-0.049	4.4724	-1.079	4.4724	-0.062				4.36111	-0.07	4.36111	-0.216	4.36111	-0.062	4.4724	-0.129	4.4724	1.088
4.51233	0.256	4.51233	0.334	4.51118	-0.076	4.51233	-1.112	4.51233	-0.061				4.40004	-0.014	4.40004	-0.204	4.40004	-0.059	4.51233	-0.157	4.51233	1.098
4.55226	0.214	4.55226	0.347	4.5511	-0.111	4.55226	-1.097	4.55226	-0.086				4.43898	0.005	4.43898	-0.22	4.43898	-0.049	4.55226	-0.163	4.55226	1.099
4.5922	0.225	4.5922	0.358	4.59103	-0.108	4.5922	-1.07	4.5922	-0.07				4.47792	-0.006	4.47792	-0.236	4.47792	-0.046	4.5922	-0.168	4.5922	1.125
4.63213	0.203	4.63213	0.312	4.63095	-0.129	4.63213	-1.028	4.63213	-0.03				4.51686	0.009	4.51686	-0.232	4.51686	-0.049	4.63213	-0.162	4.63213	1.174
4.67206	0.176	4.67206	0.322	4.67087	-0.169	4.67206	-1.102	4.67206	-0.063				4.5558	0.007	4.5558	-0.258	4.5558	-0.068	4.67206	-0.205	4.67206	1.187
4.71199	0.164	4.71199	0.341	4.71079	-0.186	4.71199	-1.045	4.71199	-0.059				4.59474	0.015	4.59474	-0.249	4.59474	-0.078	4.71199	-0.23	4.71199	1.194
4.75192	0.156	4.75192	0.367	4.75071	-0.184	4.75192	-1.015	4.75192	-0.012				4.63367	0.054	4.63367	-0.252	4.63367	-0.068	4.75192	-0.234	4.75192	1.235
4.79186	0.131	4.79186	0.345	4.79064	-0.208	4.79186	-1.021	4.79186	-0.001				4.67261	0.077	4.67261	-0.254	4.67261	-0.043	4.79186	-0.199	4.79186	1.281
4.83179	0.118	4.83179	0.371	4.83056	-0.206	4.83179	-0.955	4.83179	-0.034				4.71155	0.052	4.71155	-0.245	4.71155	-0.05	4.83179	-0.231	4.83179	1.353
4.87172	0.113	4.87172	0.358	4.87048	-0.276	4.87172	-0.96	4.87172	-0.025				4.75049	0.062	4.75049	-0.268	4.75049	-0.061	4.87172	-0.196	4.87172	1.462
4.91165	0.108	4.91165	0.374	4.9104	-0.254	4.91165	-0.914	4.91165	0.016				4.78943	0.114	4.78943	-0.257	4.78943	-0.038	4.91165	-0.178	4.91165	1.49
4.95159	0.139	4.95159	0.357	4.95032	-0.278	4.95159	-0.92	4.95159	-0.033				4.82837	0.055	4.82837	-0.28	4.82837	-0.044	4.95159	-0.203	4.95159	1.535
4.99152	0.098	4.99152	0.321	4.99025	-0.264	4.99152	-0.903	4.99152	0.002				4.86731	0.068	4.86731	-0.281	4.86731	-0.039	4.99152	-0.212	4.99152	1.568
5.03145	0.036	5.03145	0.342	5.03017	-0.292	5.03145	-0.858	5.03145	-0.008				4.90624	0.09	4.90624	-0.29	4.90624	-0.046	5.03145	-0.234	5.03145	1.631
5.07138	0.004	5.07138	0.338	5.07009	-0.272	5.07138	-0.871	5.07138	0.006				4.94518	0.109	4.94518	-0.268	4.94518	-0.049	5.07138	-0.191	5.07138	1.669
5.11131	0.014	5.11131	0.318	5.11001	-0.285	5.11131	-0.848	5.11131	0.03				4.98412	0.121	4.98412	-0.305	4.98412	-0.033	5.11131	-0.224	5.11131	1.725
5.15125	-0.056	5.15125	0.326	5.14993	-0.269	5.15125	-0.868	5.15125	0.017				5.02306	0.114	5.02306	-0.295	5.02306	-0.036	5.15125	-0.161	5.15125	1.829
5.19118	-0.092	5.19118	0.346	5.18985	-0.225	5.19118	-0.779	5.19118	0.03				5.062	0.104	5.062	-0.313	5.062	-0.019	5.19118	-0.131	5.19118	1.867
5.23111	-0.109	5.23111	0.354	5.22978	-0.206	5.23111	-0.783	5.23111	0.064				5.10094	0.11	5.10094	-0.289	5.10094	-0.03	5.23111	-0.122	5.23111	1.851
5.27104	-0.093	5.27104	0.34	5.2697	-0.186	5.27104	-0.795	5.27104	0.027				5.13987	0.11	5.13987	-0.247	5.13987	0.026	5.27104	-0.073	5.27104	1.901
5.31097	-0.067	5.31097	0.344	5.30962	-0.116	5.31097	-0.739	5.31097	0.023				5.17881	0.112	5.17881	-0.307	5.17881	0.008	5.31097	-0.071	5.31097	1.956
5.35091	-0.083	5.35091	0.339	5.34954	-0.138	5.35091	-0.707	5.35091	0.053				5.21775	0.125	5.21775	-0.276	5.21775	0.031	5.35091	-0.012	5.35091	1.976
5.39084	-0.068	5.39084	0.33	5.38946	-0.025	5.39084	-0.699	5.39084	0.075				5.25669	0.147	5.25669	-0.253	5.25669	0.031	5.39084	-0.021	5.39084	2.008
5.43077	-0.067	5.43077	0.308	5.42939	0.024	5.43077	-0.672	5.43077	0.101				5.29563	0.145	5.29563	-0.268	5.29563	0.045	5.43077	0.037	5.43077	2.047
5.4707	-0.034	5.4707	0.309	5.46931	0.039	5.4707	-0.637	5.4707	0.073				5.33457	0.137	5.33457	-0.249	5.33457	0.053	5.4707	0.11	5.4707	2.086
5.51064	0.007	5.51064	0.307	5.50923	0.13	5.51064	-0.631	5.51064	0.128				5.37351	0.153	5.37351	-0.233	5.37351	0.035	5.51064	0.2	5.51064	2.089
5.55057	0.012	5.55057	0.336	5.54915	0.235	5.55057	-0.624	5.55057	0.11				5.41244	0.132	5.41244	-0.199	5.41244	0.053	5.55057	0.192	5.55057	2.129
5.5905	0.025	5.5905	0.321	5.58907	0.303	5.5905	-0.57	5.5905	0.186				5.45138	0.148	5.45138	-0.213	5.45138	0.069	5.5905	0.288	5.5905	2.111
5.63043	0.122	5.63043	0.285	5.629	0.403	5.63043	-0.581	5.63043	0.115				5.49032	0.115	5.49032	-0.208	5.49032	0.07	5.63043	0.372	5.63043	2.123
5.67036	0.172	5.67036	0.303	5.66892	0.41	5.67036	-0.593	5.67036	0.189				5.52926	0.124	5.52926	-0.168	5.52926	0.079	5.67036	0.447	5.67036	2.166
5.7103	0.16	5.7103	0.32	5.70884	0.552	5.7103	-0.492	5.7103	0.285				5.5682	0.141	5.5682	-0.18	5.5682	0.085	5.7103	0.471	5.7103	2.119
5.75023	0.281	5.75023	0.326	5.74876	0.632	5.75023	-0.597	5.75023	0.178				5.60714	0.19	5.60714	-0.16	5.60714	0.079	5.75023	0.558	5.75023	2.167
5.79016	0.363	5.79016	0.306	5.78868	0.729	5.79016	-0.49	5.79016	0.278				5.64607	0.153	5.64607	-0.144	5.64607	0.08	5.79016	0.626	5.79016	2.181
5.83009	0.421	5.83009	0.337	5.82861	0.805	5.83009	-0.466	5.83009	0.264				5.68501	0.173	5.68501	-0.143	5.68501	0.098	5.83009	0.688	5.83009	2.184
5.87002	0.487	5.87002	0.36	5.86853	0.854	5.87002	-0.449	5.87002	0.338				5.72395	0.194	5.72395	-0.151	5.72395	0.117	5.87002	0.788	5.87002	2.22
5.90996	0.562	5.90996	0.367	5.90845	0.928	5.90996	-0.416	5.90996	0.371				5.76289	0.198	5.76289	-0.129	5.76289	0.093	5.90996	0.91	5.90996	2.232
5.94989	0.676	5.94989	0.382	5.94837	1.01	5.94989	-0.388	5.94989	0.386				5.80183	0.223	5.80183	-0.168	5.80183	0.133	5.94989	0.905	5.94989	2.236
5.98982	0.776	5.98982	0.348	5.98829	1.111	5.98982	-0.383	5.98982	0.4				5.84077	0.167	5.84077	-0.137	5.84077	0.12	5.98982	0.973	5.98982	2.166
6.02975	0.825	6.02975	0.392	6.02822	1.174	6.02975	-0.363	6.02975	0.457				5.87971	0.209	5.87971	-0.124	5.87971	0.12	6.02975	1.035	6.02975	2.185
6.06969	0.928	6.06969	0.375	6.06814	1.247	6.06969	-0.312	6.06969	0.46				5.91864	0.196	5.91864	-0.106	5.91864	0.152	6.06969	1.094	6.06969	2.187
6.10962	0.929	6.10962	0.369	6.10806	1.268	6.10962	-0.338	6.10962	0.471				5.95758	0.224	5.95758	-0.068	5.95758	0.139	6.10962	1.153	6.10962	2.196
6.14955	1.069	6.14955	0.429	6.14798	1.337	6.14955	-0.298	6.14955	0.491				5.99652	0.241	5.99652	-0.081	5.99652	0.146	6.14955	1.177	6.14955	2.199
6.18948	1.105	6.18948	0.432	6.1879	1.414	6.18948	-0.308	6.18948	0.494				6.03546	0.239	6.03546	-0.085	6.03546	0.151	6.18948	1.25	6.18948	2.191
6.22941	1.123	6.22941	0.436	6.22783	1.451	6.22941	-0.286	6.22941	0.534				6.0744	0.227	6.0744	-0.041	6.0744	0.169	6.22941	1.294	6.22941	2.239
6.26935	1.195	6.26935	0.428	6.26775	1.478	6.26935	-0.236	6.26935	0.579				6.11334	0.258	6.11334	-0.037	6.11334	0.157	6.26935	1.324	6.26935	2.21
6.30928	1.278	6.30928	0.43	6.30767	1.518	6.30928	-0.271	6.30928	0.591				6.15227	0.257	6.15227	-0.063	6.15227	0.147	6.30928	1.356	6.30928	2.239
6.34921	1.326	6.34921	0.478	6.34759	1.582	6.34921	-0.234	6.34921	0.631				6.19121	0.249	6.19121	-0.045	6.19121	0.162	6.34921	1.396	6.34921	2.22
6.38914	1.4	6.38914	0.483	6.38751	1.643	6.38914	-0.255	6.38914	0.62				6.23015	0.249	6.23015	-0.036	6.23015	0.171	6.38914	1.442	6.38914	2.203
6.42907	1.418	6.42907	0.485	6.42744	1.623	6.42907	-0.228	6.42907	0.646				6.26909	0.252	6.26909	-0.05	6.26909	0.161	6.42907	1.476	6.42907	2.205
6.46901	1.466	6.46901	0.512	6.46736	1.682	6.46901	-0.241	6.46901	0.709				6.30803	0.274	6.30803	-0.022	6.30803	0.164	6.46901	1.546	6.46901	2.198
6.50894	1.503	6.50894	0.509	6.50728	1.705	6.50894	-0.203	6.50894	0.718				6.34697	0.27	6.34697	-0.047	6.34697	0.206	6.50894	1.542	6.50894	2.207
6.54887	1.559	6.54887	0.515	6.5472	1.771	6.54887	-0.176	6.54887	0.737				6.3859	0.297	6.3859	-0.041	6.3859	0.217	6.54887	1.577	6.54887	2.136
6.5888	1.592	6.5888	0.544	6.58712	1.775	6.5888	-0.142	6.5888	0.812				6.42484	0.302	6.42484	-0.023	6.42484	0.187	6.5888	1.617	6.5888	2.154
6.62874	1.603	6.62874	0.545	6.62705	1.787	6.62874	-0.163	6.62874	0.788				6.46378	0.282	6.46378	-0.021	6.46378	0.189	6.62874	1.568	6.62874	2.201
6.66867	1.621	6.66867	0.58	6.66697	1.803	6.66867	-0.1	6.66867	0.795				6.50272	0.286	6.50272	-0.018	6.50272	0.217	6.66867	1.637	6.66867	2.161
6.7086	1.601	6.7086	0.56	6.70689	1.775	6.7086	-0.19	6.7086	0.786				6.54166	0.32	6.54166	0.001	6.54166	0.199	6.7086	1.657	6.7086	2.113
6.74853	1.67	6.74853	0.549	6.74681	1.78	6.74853	-0.133	6.74853	0.853				6.5806	0.279	6.5806	-0.004	6.5806	0.224	6.74853	1.608	6.74853	2.092
6.78846	1.69	6.78846	0.594	6.78673	1.781	6.78846	-0.085	6.78846	0.902				6.61954	0.293	6.61954	0.011	6.61954	0.216	6.78846	1.673	6.78846	2.126
6.8284	1.694	6.8284	0.632	6.82666	1.814	6.8284	-0.175	6.8284	0.879				6.65847	0.301	6.65847	-0.005	6.65847	0.233	6.8284	1.646	6.8284	2.093
6.86833	1.711	6.86833	0.643	6.86658	1.8	6.86833	-0.083	6.86833	0.874				6.69741	0.27	6.69741	0.001	6.69741	0.208	6.86833	1.661	6.86833	2.092
6.90826	1.756	6.90826	0.639	6.9065	1.854	6.90826	-0.082	6.90826	0.927				6.73635	0.308	6.73635	0.001	6.73635	0.208	6.90826	1.713	6.90826	2.041
6.94819	1.747	6.94819	0.678	6.94642	1.867	6.94819	-0.092	6.94819	0.926				6.77529	0.313	6.77529	0.03	6.77529	0.199	6.94819	1.693	6.94819	2.049
6.98812	1.769	6.98812	0.66	6.98634	1.869	6.98812	-0.083	6.98812	0.945				6.81423	0.32	6.81423	0.007	6.81423	0.209	6.98812	1.723	6.98812	2.031
7.02806	1.798	7.02806	0.727	7.02627	1.839	7.02806	-0.065	7.02806	0.961				6.85317	0.327	6.85317	0.008	6.85317	0.253	7.02806	1.694	7.02806	1.965
7.06799	1.787	7.06799	0.759	7.06619	1.836	7.06799	-0.081	7.06799	0.985				6.8921	0.385	6.8921	0.029	6.8921	0.233	7.06799	1.747	7.06799	1.984
7.10792	1.733	7.10792	0.764	7.10611	1.858	7.10792	-0.082	7.10792	1.016				6.93104	0.351	6.93104	0.05	6.93104	0.242	7.10792	1.706	7.10792	2.027
7.14785	1.773	7.14785	0.768	7.14603	1.847	7.14785	-0.061	7.14785	1.037				6.96998	0.338	6.96998	0.024	6.96998	0.264	7.14785	1.721	7.14785	1.985
7.18779	1.722	7.18779	0.801	7.18595	1.817	7.18779	-0.07	7.18779	1.057				7.00892	0.376	7.00892	0.048	7.00892	0.229	7.18779	1.71	7.18779	1.98
7.22772	1.747	7.22772	0.775	7.22587	1.834	7.22772	-0.051	7.22772	1.047				7.04786	0.403	7.04786	0.066	7.04786	0.225	7.22772	1.693	7.22772	1.965
7.26765	1.785	7.26765	0.808	7.2658	1.799	7.26765	-0.059	7.26765	1.067				7.0868	0.4	7.0868	0.05	7.0868	0.24	7.26765	1.714	7.26765	2.01
7.30758	1.759	7.30758	0.815	7.30572	1.803	7.30758	-0.056	7.30758	1.09				7.12574	0.393	7.12574	0.053	7.12574	0.264	7.30758	1.717	7.30758	1.989
7.34751	1.766	7.34751	0.897	7.34564	1.805	7.34751	-0.079	7.34751	1.083				7.16467	0.38	7.16467	0.06	7.16467	0.273	7.34751	1.669	7.34751	1.971
7.38745	1.752	7.38745	0.858	7.38556	1.777	7.38745	-0.059	7.38745	1.128				7.20361	0.417	7.20361	0.046	7.20361	0.294	7.38745	1.694	7.38745	2.007
7.42738	1.784	7.42738	0.869	7.42548	1.801	7.42738	-0.04	7.42738	1.139				7.24255	0.405	7.24255	0.052	7.24255	0.236	7.42738	1.733	7.42738	2.039
7.46731	1.827	7.46731	0.896	7.46541	1.81	7.46731	-0.04	7.46731	1.175				7.28149	0.391	7.28149	0.079	7.28149	0.274	7.46731	1.736	7.46731	2.049
7.50724	1.837	7.50724	0.936	7.50533	1.756	7.50724	0.01	7.50724	1.172				7.32043	0.446	7.32043	0.067	7.32043	0.293	7.50724	1.76	7.50724	2.081
7.54717	1.858	7.54717	0.927	7.54525	1.764	7.54717	0.027	7.54717	1.237				7.35937	0.421	7.35937	0.097	7.35937	0.34	7.54717	1.806	7.54717	2.124
7.58711	1.868	7.58711	0.937	7.58517	1.756	7.58711	0	7.58711	1.261				7.3983	0.447	7.3983	0.084	7.3983	0.326	7.58711	1.757	7.58711	2.186
7.62704	1.848	7.62704	0.895	7.62509	1.756	7.62704	0.056	7.62704	1.29				7.43724	0.486	7.43724	0.081	7.43724	0.371	7.62704	1.799	7.62704	2.255
7.66697	1.897	7.66697	0.956	7.66502	1.725	7.66697	0.077	7.66697	1.308				7.47618	0.488	7.47618	0.091	7.47618	0.386	7.66697	1.862	7.66697	2.284
7.7069	1.87	7.7069	0.972	7.70494	1.735	7.7069	0.088	7.7069	1.339				7.51512	0.457	7.51512	0.071	7.51512	0.394	7.7069	1.925	7.7069	2.337
7.74684	1.916	7.74684	0.994	7.74486	1.723	7.74684	0.128	7.74684	1.381				7.55406	0.486	7.55406	0.095	7.55406	0.452	7.74684	1.934	7.74684	2.355
7.78677	1.945	7.78677	1.04	7.78478	1.71	7.78677	0.222	7.78677	1.417				7.593	0.513	7.593	0.094	7.593	0.485	7.78677	1.972	7.78677	2.412
7.8267	1.978	7.8267	1.023	7.8247	1.679	7.8267	0.306	7.8267	1.537				7.63194	0.497	7.63194	0.096	7.63194	0.472	7.8267	2.092	7.8267	2.5
7.86663	2.106	7.86663	1.03	7.86463	1.657	7.86663	0.446	7.86663	1.649				7.67087	0.57	7.67087	0.1	7.67087	0.501	7.86663	2.178	7.86663	2.638
7.90656	2.157	7.90656	1.052	7.90455	1.727	7.90656	0.548	7.90656	1.702				7.70981	0.567	7.70981	0.094	7.70981	0.502	7.90656	2.325	7.90656	2.755
7.9465	2.22	7.9465	1.085	7.94447	1.675	7.9465	0.651	7.9465	1.783				7.74875	0.613	7.74875	0.131	7.74875	0.532	7.9465	2.502	7.9465	2.901
7.98643	2.31	7.98643	1.103	7.98439	1.641	7.98643	0.788	7.98643	1.957				7.78769	0.718	7.78769	0.144	7.78769	0.54	7.98643	2.612	7.98643	3.002
8.02636	2.398	8.02636	1.14	8.02431	1.649	8.02636	0.931	8.02636	2.005				7.82663	0.776	7.82663	0.181	7.82663	0.551	8.02636	2.73	8.02636	3.089
8.06629	2.425	8.06629	1.136	8.06424	1.63	8.06629	1.049	8.06629	2.074				7.86557	0.857	7.86557	0.169	7.86557	0.528	8.06629	2.814	8.06629	3.124
8.10622	2.467	8.10622	1.158	8.10416	1.659	8.10622	1.076	8.10622	2.094				7.9045	1.041	7.9045	0.176	7.9045	0.554	8.10622	2.867	8.10622	3.15
8.14616	2.435	8.14616	1.154	8.14408	1.631	8.14616	1.11	8.14616	2.154				7.94344	1.12	7.94344	0.185	7.94344	0.542	8.14616	2.896	8.14616	3.193
8.18609	2.482	8.18609	1.184	8.184	1.599	8.18609	1.131	8.18609	2.132				7.98238	1.278	7.98238	0.201	7.98238	0.541	8.18609	2.877	8.18609	3.182
8.22602	2.443	8.22602	1.201	8.22392	1.582	8.22602	1.072	8.22602	2.167				8.02132	1.38	8.02132	0.181	8.02132	0.542	8.22602	2.82	8.22602	3.091
8.26595	2.428	8.26595	1.166	8.26385	1.553	8.26595	1.069	8.26595	2.121				8.06026	1.488	8.06026	0.19	8.06026	0.539	8.26595	2.812	8.26595	3.035
8.30589	2.383	8.30589	1.205	8.30377	1.531	8.30589	1.072	8.30589	2.102				8.0992	1.514	8.0992	0.211	8.0992	0.492	8.30589	2.751	8.30589	3.027
8.34582	2.338	8.34582	1.24	8.34369	1.505	8.34582	1.025	8.34582	2.092				8.13814	1.574	8.13814	0.184	8.13814	0.51	8.34582	2.746	8.34582	2.989
8.38575	2.344	8.38575	1.247	8.38361	1.504	8.38575	0.961	8.38575	2.066				8.17707	1.515	8.17707	0.212	8.17707	0.456	8.38575	2.66	8.38575	2.92
8.42568	2.247	8.42568	1.284	8.42353	1.49	8.42568	0.943	8.42568	2.065				8.21601	1.567	8.21601	0.19	8.21601	0.423	8.42568	2.618	8.42568	2.894
8.46561	2.29	8.46561	1.269	8.46346	1.492	8.46561	0.943	8.46561	2.001				8.25495	1.534	8.25495	0.195	8.25495	0.433	8.46561	2.56	8.46561	2.86
8.50555	2.274	8.50555	1.307	8.50338	1.471	8.50555	0.886	8.50555	2.005				8.29389	1.531	8.29389	0.186	8.29389	0.402	8.50555	2.529	8.50555	2.839
8.54548	2.232	8.54548	1.291	8.5433	1.425	8.54548	0.814	8.54548	1.996				8.33283	1.534	8.33283	0.173	8.33283	0.358	8.54548	2.507	8.54548	2.777
8.58541	2.178	8.58541	1.279	8.58322	1.494	8.58541	0.815	8.58541	1.955				8.37177	1.511	8.37177	0.18	8.37177	0.381	8.58541	2.487	8.58541	2.724
8.62534	2.17	8.62534	1.32	8.62314	1.424	8.62534	0.765	8.62534	1.934				8.4107	1.513	8.4107	0.208	8.4107	0.387	8.62534	2.436	8.62534	2.699
8.66527	2.148	8.66527	1.322	8.66307	1.399	8.66527	0.735	8.66527	1.927				8.44964	1.538	8.44964	0.206	8.44964	0.395	8.66527	2.417	8.66527	2.646
8.70521	2.169	8.70521	1.28	8.70299	1.408	8.70521	0.712	8.70521	1.922				8.48858	1.509	8.48858	0.227	8.48858	0.374	8.70521	2.317	8.70521	2.625
8.74514	2.044	8.74514	1.275	8.74291	1.332	8.74514	0.648	8.74514	1.874				8.52752	1.493	8.52752	0.214	8.52752	0.368	8.74514	2.285	8.74514	2.624
8.78507	2.018	8.78507	1.286	8.78283	1.32	8.78507	0.609	8.78507	1.872				8.56646	1.481	8.56646	0.19	8.56646	0.342	8.78507	2.28	8.78507	2.564
8.825	2.01	8.825	1.307	8.82275	1.285	8.825	0.573	8.825	1.854				8.6054	1.47	8.6054	0.169	8.6054	0.362	8.825	2.155	8.825	2.537
8.86494	1.968	8.86494	1.315	8.86268	1.325	8.86494	0.563	8.86494	1.832				8.64433	1.463	8.64433	0.197	8.64433	0.323	8.86494	2.191	8.86494	2.542
8.90487	2.01	8.90487	1.326	8.9026	1.301	8.90487	0.556	8.90487	1.802				8.68327	1.447	8.68327	0.232	8.68327	0.332	8.90487	2.128	8.90487	2.477
8.9448	1.984	8.9448	1.334	8.94252	1.297	8.9448	0.564	8.9448	1.824				8.72221	1.465	8.72221	0.186	8.72221	0.313	8.9448	2.092	8.9448	2.502
8.98473	1.952	8.98473	1.346	8.98244	1.312	8.98473	0.566	8.98473	1.808				8.76115	1.455	8.76115	0.197	8.76115	0.293	8.98473	2.08	8.98473	2.438
9.02466	1.909	9.02466	1.332	9.02236	1.266	9.02466	0.471	9.02466	1.703				8.80009	1.391	8.80009	0.218	8.80009	0.304	9.02466	2.059	9.02466	2.409
9.0646	1.91	9.0646	1.307	9.06229	1.261	9.0646	0.5	9.0646	1.771				8.83903	1.416	8.83903	0.24	8.83903	0.279	9.0646	2.048	9.0646	2.435
9.10453	1.877	9.10453	1.359	9.10221	1.233	9.10453	0.469	9.10453	1.743				8.87797	1.412	8.87797	0.248	8.87797	0.271	9.10453	2.035	9.10453	2.362
9.14446	1.859	9.14446	1.338	9.14213	1.255	9.14446	0.446	9.14446	1.732				8.9169	1.384	8.9169	0.252	8.9169	0.29	9.14446	1.974	9.14446	2.371
9.18439	1.817	9.18439	1.357	9.18205	1.245	9.18439	0.401	9.18439	1.698				8.95584	1.397	8.95584	0.237	8.95584	0.285	9.18439	1.976	9.18439	2.369
9.22432	1.796	9.22432	1.397	9.22197	1.222	9.22432	0.393	9.22432	1.65				8.99478	1.334	8.99478	0.281	8.99478	0.258	9.22432	1.92	9.22432	2.328
9.26426	1.798	9.26426	1.368	9.26189	1.178	9.26426	0.378	9.26426	1.661				9.03372	1.351	9.03372	0.288	9.03372	0.312	9.26426	1.898	9.26426	2.338
9.30419	1.747	9.30419	1.354	9.30182	1.164	9.30419	0.349	9.30419	1.605				9.07266	1.342	9.07266	0.302	9.07266	0.283	9.30419	1.851	9.30419	2.316
9.34412	1.746	9.34412	1.338	9.34174	1.195	9.34412	0.347	9.34412	1.625				9.1116	1.372	9.1116	0.245	9.1116	0.26	9.34412	1.823	9.34412	2.237
9.38405	1.692	9.38405	1.369	9.38166	1.172	9.38405	0.317	9.38405	1.568				9.15053	1.273	9.15053	0.296	9.15053	0.347	9.38405	1.787	9.38405	2.277
9.42399	1.682	9.42399	1.365	9.42158	1.062	9.42399	0.25	9.42399	1.546				9.18947	1.321	9.18947	0.304	9.18947	0.277	9.42399	1.774	9.42399	2.192
9.46392	1.766	9.46392	1.341	9.4615	1.126	9.46392	0.246	9.46392	1.534				9.22841	1.276	9.22841	0.275	9.22841	0.284	9.46392	1.805	9.46392	2.239
9.50385	1.652	9.50385	1.33	9.50143	1.106	9.50385	0.221	9.50385	1.485				9.26735	1.26	9.26735	0.301	9.26735	0.295	9.50385	1.766	9.50385	2.193
9.54378	1.707	9.54378	1.344	9.54135	1.12	9.54378	0.18	9.54378	1.514				9.30629	1.27	9.30629	0.293	9.30629	0.291	9.54378	1.732	9.54378	2.214
9.58371	1.697	9.58371	1.347	9.58127	1.096	9.58371	0.14	9.58371	1.491				9.34523	1.265	9.34523	0.311	9.34523	0.304	9.58371	1.692	9.58371	2.186
9.62365	1.655	9.62365	1.365	9.62119	1.063	9.62365	0.091	9.62365	1.47				9.38417	1.229	9.38417	0.336	9.38417	0.309	9.62365	1.656	9.62365	2.157
9.66358	1.626	9.66358	1.335	9.66111	1.075	9.66358	0.098	9.66358	1.412				9.4231	1.22	9.4231	0.294	9.4231	0.282	9.66358	1.669	9.66358	2.186
9.70351	1.609	9.70351	1.312	9.70104	0.993	9.70351	0.044	9.70351	1.386				9.46204	1.209	9.46204	0.304	9.46204	0.34	9.70351	1.626	9.70351	2.152
9.74344	1.622	9.74344	1.374	9.74096	1.045	9.74344	0.008	9.74344	1.375				9.50098	1.171	9.50098	0.316	9.50098	0.278	9.74344	1.623	9.74344	2.168
9.78337	1.567	9.78337	1.34	9.78088	0.969	9.78337	-0.038	9.78337	1.342				9.53992	1.173	9.53992	0.279	9.53992	0.278	9.78337	1.6	9.78337	2.117
9.82331	1.536	9.82331	1.301	9.8208	0.982	9.82331	-0.051	9.82331	1.311				9.57886	1.209	9.57886	0.309	9.57886	0.282	9.82331	1.521	9.82331	2.133
9.86324	1.547	9.86324	1.31	9.86072	0.949	9.86324	-0.021	9.86324	1.27				9.6178	1.17	9.6178	0.327	9.6178	0.292	9.86324	1.629	9.86324	2.127
9.90317	1.549	9.90317	1.287	9.90065	0.96	9.90317	-0.1	9.90317	1.269				9.65673	1.131	9.65673	0.314	9.65673	0.31	9.90317	1.501	9.90317	2.124
9.9431	1.556	9.9431	1.304	9.94057	0.951	9.9431	-0.082	9.9431	1.276				9.69567	1.122	9.69567	0.322	9.69567	0.288	9.9431	1.551	9.9431	2.102
9.98304	1.504	9.98304	1.328	9.98049	0.968	9.98304	-0.133	9.98304	1.258				9.73461	1.111	9.73461	0.343	9.73461	0.305	9.98304	1.555	9.98304	2.186
10.023	1.48	10.023	1.319	10.0204	0.929	10.023	-0.141	10.023	1.223				9.77355	1.102	9.77355	0.341	9.77355	0.306	10.023	1.568	10.023	2.152
10.0629	1.517	10.0629	1.273	10.0603	0.943	10.0629	-0.145	10.0629	1.219				9.81249	1.093	9.81249	0.4	9.81249	0.303	10.0629	1.561	10.0629	2.187
10.1028	1.501	10.1028	1.257	10.1003	0.914	10.1028	-0.205	10.1028	1.171				9.85143	1.116	9.85143	0.426	9.85143	0.319	10.1028	1.547	10.1028	2.193
10.1428	1.481	10.1428	1.269	10.1402	0.901	10.1428	-0.205	10.1428	1.133				9.89037	1.086	9.89037	0.44	9.89037	0.31	10.1428	1.561	10.1428	2.284
10.1827	1.452	10.1827	1.257	10.1801	0.905	10.1827	-0.198	10.1827	1.15				9.9293	1.034	9.9293	0.437	9.9293	0.327	10.1827	1.55	10.1827	2.167
10.2226	1.469	10.2226	1.218	10.22	0.87	10.2226	-0.198	10.2226	1.118				9.96824	1.011	9.96824	0.458	9.96824	0.358	10.2226	1.534	10.2226	2.254
10.2626	1.437	10.2626	1.216	10.2599	0.835	10.2626	-0.243	10.2626	1.11				10.0072	1.031	10.0072	0.509	10.0072	0.339	10.2626	1.573	10.2626	2.243
10.3025	1.432	10.3025	1.187	10.2999	0.87	10.3025	-0.278	10.3025	1.084				10.0461	1.039	10.0461	0.527	10.0461	0.343	10.3025	1.574	10.3025	2.265
10.3424	1.448	10.3424	1.199	10.3398	0.831	10.3424	-0.287	10.3424	1.068				10.0851	1.014	10.0851	0.517	10.0851	0.36	10.3424	1.544	10.3424	2.361
10.3824	1.442	10.3824	1.205	10.3797	0.853	10.3824	-0.301	10.3824	1.106				10.124	0.945	10.124	0.551	10.124	0.378	10.3824	1.529	10.3824	2.319
10.4223	1.446	10.4223	1.164	10.4196	0.846	10.4223	-0.275	10.4223	1.054				10.1629	0.991	10.1629	0.581	10.1629	0.416	10.4223	1.59	10.4223	2.398
10.4622	1.452	10.4622	1.151	10.4596	0.893	10.4622	-0.283	10.4622	1.054				10.2019	0.98	10.2019	0.592	10.2019	0.4	10.4622	1.582	10.4622	2.436
10.5022	1.448	10.5022	1.147	10.4995	0.806	10.5022	-0.308	10.5022	1.043				10.2408	0.975	10.2408	0.622	10.2408	0.424	10.5022	1.588	10.5022	2.452
10.5421	1.396	10.5421	1.157	10.5394	0.803	10.5421	-0.296	10.5421	1.03				10.2797	0.966	10.2797	0.67	10.2797	0.416	10.5421	1.636	10.5421	2.536
10.582	1.371	10.582	1.078	10.5793	0.8	10.582	-0.3	10.582	1.047				10.3187	0.968	10.3187	0.7	10.3187	0.448	10.582	1.648	10.582	2.598
10.6219	1.359	10.6219	1.099	10.6192	0.82	10.6219	-0.313	10.6219	1.072				10.3576	0.957	10.3576	0.699	10.3576	0.474	10.6219	1.651	10.6219	2.638
10.6619	1.363	10.6619	1.048	10.6592	0.817	10.6619	-0.305	10.6619	1.011				10.3966	0.91	10.3966	0.759	10.3966	0.477	10.6619	1.686	10.6619	2.674
10.7018	1.327	10.7018	1.047	10.6991	0.789	10.7018	-0.297	10.7018	1.031				10.4355	0.903	10.4355	0.781	10.4355	0.502	10.7018	1.734	10.7018	2.77
10.7417	1.359	10.7417	1.027	10.739	0.83	10.7417	-0.33	10.7417	1				10.4744	0.924	10.4744	0.827	10.4744	0.504	10.7417	1.792	10.7417	2.82
10.7817	1.371	10.7817	1.034	10.7789	0.807	10.7817	-0.346	10.7817	0.979				10.5134	0.907	10.5134	0.866	10.5134	0.55	10.7817	1.796	10.7817	2.955
10.8216	1.357	10.8216	0.97	10.8189	0.756	10.8216	-0.354	10.8216	0.979				10.5523	0.904	10.5523	0.908	10.5523	0.569	10.8216	1.846	10.8216	2.999
10.8615	1.355	10.8615	1.002	10.8588	0.809	10.8615	-0.33	10.8615	0.994				10.5913	0.904	10.5913	0.992	10.5913	0.626	10.8615	1.894	10.8615	3.1
10.9015	1.363	10.9015	0.97	10.8987	0.802	10.9015	-0.345	10.9015	1.025				10.6302	0.896	10.6302	0.985	10.6302	0.645	10.9015	1.947	10.9015	3.221
10.9414	1.323	10.9414	0.957	10.9386	0.806	10.9414	-0.341	10.9414	1.032				10.6691	0.905	10.6691	1.035	10.6691	0.682	10.9414	1.976	10.9414	3.37
10.9813	1.378	10.9813	0.982	10.9785	0.803	10.9813	-0.249	10.9813	0.979				10.7081	0.897	10.7081	1.098	10.7081	0.723	10.9813	2.05	10.9813	3.542
11.0213	1.359	11.0213	0.938	11.0185	0.806	11.0213	-0.27	11.0213	1.004				10.747	0.909	10.747	1.141	10.747	0.765	11.0213	2.162	11.0213	3.71
11.0612	1.342	11.0612	0.97	11.0584	0.789	11.0612	-0.29	11.0612	0.967				10.7859	0.861	10.7859	1.183	10.7859	0.832	11.0612	2.251	11.0612	3.938
11.1011	1.416	11.1011	0.934	11.0983	0.817	11.1011	-0.261	11.1011	1.019				10.8249	0.873	10.8249	1.261	10.8249	0.881	11.1011	2.336	11.1011	4.084
11.1411	1.382	11.1411	0.975	11.1382	0.805	11.1411	-0.164	11.1411	0.997				10.8638	0.893	10.8638	1.305	10.8638	0.938	11.1411	2.466	11.1411	4.317
11.181	1.397	11.181	0.935	11.1781	0.839	11.181	-0.159	11.181	0.971				10.9028	0.887	10.9028	1.368	10.9028	1.029	11.181	2.587	11.181	4.554
11.2209	1.362	11.2209	0.931	11.2181	0.847	11.2209	-0.215	11.2209	0.99				10.9417	0.91	10.9417	1.435	10.9417	1.094	11.2209	2.706	11.2209	4.916
11.2609	1.4	11.2609	0.938	11.258	0.864	11.2609	-0.17	11.2609	1.049				10.9806	0.894	10.9806	1.49	10.9806	1.214	11.2609	2.803	11.2609	5.1
11.3008	1.445	11.3008	0.944	11.2979	0.875	11.3008	-0.208	11.3008	1.067				11.0196	0.888	11.0196	1.613	11.0196	1.29	11.3008	2.996	11.3008	5.477
11.3407	1.391	11.3407	0.883	11.3378	0.9	11.3407	-0.154	11.3407	1.054				11.0585	0.874	11.0585	1.676	11.0585	1.418	11.3407	3.152	11.3407	5.827
11.3807	1.452	11.3807	0.928	11.3778	0.879	11.3807	-0.134	11.3807	1.068				11.0975	0.887	11.0975	1.798	11.0975	1.531	11.3807	3.319	11.3807	6.12
11.4206	1.466	11.4206	0.907	11.4177	0.89	11.4206	-0.102	11.4206	1.066				11.1364	0.888	11.1364	1.892	11.1364	1.676	11.4206	3.426	11.4206	6.535
11.4605	1.42	11.4605	0.928	11.4576	0.881	11.4605	-0.075	11.4605	1.081				11.1753	0.873	11.1753	2.02	11.1753	1.774	11.4605	3.654	11.4605	7.032
11.5005	1.505	11.5005	0.913	11.4975	0.915	11.5005	-0.101	11.5005	1.082				11.2143	0.886	11.2143	2.125	11.2143	1.976	11.5005	3.794	11.5005	7.427
11.5404	1.506	11.5404	0.871	11.5374	0.907	11.5404	-0.031	11.5404	1.16				11.2532	0.884	11.2532	2.273	11.2532	2.157	11.5404	3.965	11.5404	7.893
11.5803	1.489	11.5803	0.878	11.5774	0.899	11.5803	0.031	11.5803	1.122				11.2921	0.887	11.2921	2.382	11.2921	2.339	11.5803	4.198	11.5803	8.368
11.6203	1.529	11.6203	0.897	11.6173	0.917	11.6203	0.048	11.6203	1.213				11.3311	0.901	11.3311	2.493	11.3311	2.558	11.6203	4.362	11.6203	8.906
11.6602	1.587	11.6602	0.87	11.6572	0.922	11.6602	0.094	11.6602	1.214				11.37	0.881	11.37	2.607	11.37	2.719	11.6602	4.503	11.6602	9.561
11.7001	1.582	11.7001	0.883	11.6971	0.928	11.7001	0.164	11.7001	1.27				11.409	0.913	11.409	2.802	11.409	2.938	11.7001	4.673	11.7001	10.321
11.74	1.655	11.74	0.838	11.7371	0.935	11.74	0.211	11.74	1.312				11.4479	0.935	11.4479	2.912	11.4479	3.168	11.74	4.826	11.74	11.5
11.78	1.651	11.78	0.892	11.777	0.941	11.78	0.273	11.78	1.366				11.4868	0.914	11.4868	3.022	11.4868	3.395	11.78	4.988	11.78	13.129
11.8199	1.665	11.8199	0.862	11.8169	0.949	11.8199	0.349	11.8199	1.395				11.5258	0.946	11.5258	3.164	11.5258	3.6	11.8199	5.17	11.8199	15.714
11.8598	1.728	11.8598	0.837	11.8568	1.012	11.8598	0.367	11.8598	1.439				11.5647	0.949	11.5647	3.287	11.5647	3.833	11.8598	5.287	11.8598	19.43
11.8998	1.803	11.8998	0.869	11.8967	0.908	11.8998	0.406	11.8998	1.546				11.6037	0.948	11.6037	3.391	11.6037	4.068	11.8998	5.44	11.8998	24.77
11.9397	1.887	11.9397	0.871	11.9367	0.978	11.9397	0.538	11.9397	1.597				11.6426	0.991	11.6426	3.527	11.6426	4.256	11.9397	5.607	11.9397	31.432
11.9796	1.971	11.9796	0.86	11.9766	1.012	11.9796	0.645	11.9796	1.653				11.6815	0.999	11.6815	3.582	11.6815	4.462	11.9796	5.806	11.9796	39.63
12.0196	2.014	12.0196	0.884	12.0165	1.011	12.0196	0.716	12.0196	1.71				11.7205	1.021	11.7205	3.674	11.7205	4.676	12.0196	5.994	12.0196	49.016
12.0595	2.082	12.0595	0.892	12.0564	1.05	12.0595	0.686	12.0595	1.795				11.7594	1.053	11.7594	3.764	11.7594	4.884	12.0595	6.194	12.0595	59.314
12.0994	2.167	12.0994	0.905	12.0964	1.041	12.0994	0.777	12.0994	1.865				11.7983	1.107	11.7983	3.844	11.7983	5.015	12.0994	6.347	12.0994	70.401
12.1394	2.197	12.1394	0.91	12.1363	1.028	12.1394	0.925	12.1394	1.95				11.8373	1.164	11.8373	3.891	11.8373	5.219	12.1394	6.692	12.1394	81.484
12.1793	2.24	12.1793	0.882	12.1762	1.088	12.1793	0.951	12.1793	1.943				11.8762	1.197	11.8762	3.953	11.8762	5.387	12.1793	7.048	12.1793	92.813
12.2192	2.323	12.2192	0.838	12.2161	1.074	12.2192	0.971	12.2192	2.019				11.9152	1.262	11.9152	4.001	11.9152	5.543	12.2192	7.608	12.2192	103.33
12.2592	2.403	12.2592	0.875	12.256	1.101	12.2592	1.074	12.2592	2.109				11.9541	1.341	11.9541	4.042	11.9541	5.737	12.2592	8.38	12.2592	113.546
12.2991	2.408	12.2991	0.868	12.296	1.144	12.2991	0.991	12.2991	2.085				11.993	1.363	11.993	4.108	11.993	5.981	12.2991	9.583	12.2991	122.438
12.339	2.43	12.339	0.901	12.3359	1.108	12.339	1.037	12.339	2.11				12.032	1.436	12.032	4.202	12.032	6.255	12.339	11.207	12.339	130.34
12.379	2.437	12.379	0.891	12.3758	1.15	12.379	1.084	12.379	2.12				12.0709	1.518	12.0709	4.305	12.0709	6.56	12.379	13.47	12.379	137.102
12.4189	2.466	12.4189	0.878	12.4157	1.148	12.4189	1.064	12.4189	2.203				12.1099	1.551	12.1099	4.47	12.1099	7.041	12.4189	16.512	12.4189	142.45
12.4588	2.494	12.4588	0.903	12.4557	1.184	12.4588	1.076	12.4588	2.168				12.1488	1.564	12.1488	4.693	12.1488	7.608	12.4588	20.526	12.4588	146.851
12.4988	2.507	12.4988	0.9	12.4956	1.208	12.4988	1.066	12.4988	2.227				12.1877	1.616	12.1877	5.041	12.1877	8.476	12.4988	25.449	12.4988	149.741
12.5387	2.524	12.5387	0.903	12.5355	1.207	12.5387	1.088	12.5387	2.254				12.2267	1.671	12.2267	5.561	12.2267	9.686	12.5387	31.224	12.5387	151.66
12.5786	2.602	12.5786	0.922	12.5754	1.213	12.5786	1.091	12.5786	2.29				12.2656	1.657	12.2656	6.234	12.2656	11.274	12.5786	37.911	12.5786	152.087
12.6186	2.655	12.6186	0.899	12.6153	1.236	12.6186	1.135	12.6186	2.277				12.3045	1.686	12.3045	7.253	12.3045	13.388	12.6186	45.152	12.6186	151.752
12.6585	2.593	12.6585	0.924	12.6553	1.326	12.6585	1.17	12.6585	2.309				12.3435	1.719	12.3435	8.681	12.3435	16.211	12.6585	52.899	12.6585	150.524
12.6984	2.618	12.6984	0.893	12.6952	1.334	12.6984	1.205	12.6984	2.44				12.3824	1.706	12.3824	10.443	12.3824	19.915	12.6984	60.814	12.6984	148.256
12.7384	2.678	12.7384	0.911	12.7351	1.356	12.7384	1.269	12.7384	2.458				12.4214	1.72	12.4214	12.745	12.4214	24.127	12.7384	68.65	12.7384	145.66
12.7783	2.699	12.7783	0.934	12.775	1.361	12.7783	1.335	12.7783	2.568				12.4603	1.738	12.4603	15.827	12.4603	29.189	12.7783	76.218	12.7783	142.106
12.8182	2.784	12.8182	0.917	12.8149	1.355	12.8182	1.453	12.8182	2.652				12.4992	1.736	12.4992	19.379	12.4992	35.331	12.8182	83.305	12.8182	138.406
12.8581	2.853	12.8581	0.918	12.8549	1.374	12.8581	1.664	12.8581	2.755				12.5382	1.736	12.5382	23.553	12.5382	41.719	12.8581	89.751	12.8581	134.138
12.8981	2.952	12.8981	0.921	12.8948	1.493	12.8981	2.004	12.8981	2.976				12.5771	1.745	12.5771	28.628	12.5771	48.421	12.8981	95.304	12.8981	129.847
12.938	3.04	12.938	0.906	12.9347	1.494	12.938	2.667	12.938	3.265				12.6161	1.769	12.6161	34.177	12.6161	55.599	12.938	100.291	12.938	125.265
12.9779	3.136	12.9779	0.931	12.9746	1.459	12.9779	3.85	12.9779	3.7				12.655	1.8	12.655	40.029	12.655	62.684	12.9779	104.126	12.9779	120.645
13.0179	3.306	13.0179	0.961	13.0146	1.551	13.0179	6.084	13.0179	4.313				12.6939	1.828	12.6939	46.403	12.6939	69.149	13.0179	107.265	13.0179	116.242
13.0578	3.544	13.0578	0.941	13.0545	1.62	13.0578	10.464	13.0578	5.286				12.7329	1.871	12.7329	53.009	12.7329	75.239	13.0578	109.562	13.0578	111.908
13.0977	3.817	13.0977	0.94	13.0944	1.645	13.0977	18.314	13.0977	6.884				12.7718	1.948	12.7718	59.268	12.7718	80.837	13.0977	111.229	13.0977	107.88
13.1377	4.257	13.1377	0.983	13.1343	1.716	13.1377	31.22	13.1377	9.403				12.8107	2.038	12.8107	65.201	12.8107	85.297	13.1377	112.569	13.1377	104.067
13.1776	4.892	13.1776	1.014	13.1742	1.715	13.1776	50.059	13.1776	13.427				12.8497	2.088	12.8497	71.056	12.8497	88.806	13.1776	113.307	13.1776	100.828
13.2175	5.864	13.2175	1.002	13.2142	1.728	13.2175	74.731	13.2175	19.467				12.8886	2.216	12.8886	75.944	12.8886	91.562	13.2175	114.268	13.2175	98.111
13.2575	7.289	13.2575	1.026	13.2541	1.804	13.2575	102.513	13.2575	28.282				12.9276	2.35	12.9276	79.973	12.9276	93.223	13.2575	115.14	13.2575	95.943
13.2974	9.474	13.2974	1.045	13.294	1.835	13.2974	132.071	13.2974	40.915				12.9665	2.561	12.9665	83.34	12.9665	93.963	13.2974	116.662	13.2974	94.716
13.3373	12.591	13.3373	1.017	13.3339	1.855	13.3373	160.052	13.3373	58.014				13.0054	2.86	13.0054	85.73	13.0054	93.882	13.3373	118.91	13.3373	94.234
13.3773	17.154	13.3773	1.086	13.3739	1.877	13.3773	185.65	13.3773	79.827				13.0444	3.274	13.0444	87.147	13.0444	93.065	13.3773	122.265	13.3773	94.841
13.4172	23.369	13.4172	1.058	13.4138	1.946	13.4172	206.992	13.4172	105.637				13.0833	3.78	13.0833	87.691	13.0833	91.525	13.4172	127.131	13.4172	96.332
13.4571	31.794	13.4571	1.062	13.4537	1.965	13.4571	223.87	13.4571	134.02				13.1223	4.598	13.1223	87.477	13.1223	89.42	13.4571	133.628	13.4571	98.835
13.4971	42.645	13.4971	1.106	13.4936	2.008	13.4971	236.244	13.4971	161.947				13.1612	5.84	13.1612	86.414	13.1612	86.73	13.4971	141.992	13.4971	102.264
13.537	56.482	13.537	1.091	13.5335	2.046	13.537	243.458	13.537	188.529				13.2001	7.58	13.2001	84.88	13.2001	83.88	13.537	151.593	13.537	106.33
13.5769	73.282	13.5769	1.145	13.5735	2.058	13.5769	246.839	13.5769	210.635				13.2391	10.115	13.2391	82.592	13.2391	80.805	13.5769	162.407	13.5769	110.906
13.6169	92.911	13.6169	1.128	13.6134	2.102	13.6169	246.094	13.6169	228.904				13.278	14.016	13.278	80.054	13.278	77.323	13.6169	173.429	13.6169	115.431
13.6568	114.661	13.6568	1.117	13.6533	2.146	13.6568	242.423	13.6568	241.3				13.3169	19.32	13.3169	77.195	13.3169	73.836	13.6568	184.044	13.6568	119.901
13.6967	136.848	13.6967	1.151	13.6932	2.2	13.6967	235.544	13.6967	248.731				13.3559	26.369	13.3559	73.96	13.3559	70.444	13.6967	193.791	13.6967	123.632
13.7367	158.679	13.7367	1.187	13.7332	2.282	13.7367	226.659	13.7367	251.312				13.3948	36.072	13.3948	70.612	13.3948	66.872	13.7367	201.401	13.7367	126.858
13.7766	178.381	13.7766	1.189	13.7731	2.309	13.7766	216.181	13.7766	249.319				13.4338	48.715	13.4338	67.198	13.4338	63.305	13.7766	207.166	13.7766	128.995
13.8165	195.462	13.8165	1.224	13.813	2.397	13.8165	204.278	13.8165	243.965				13.4727	63.942	13.4727	63.767	13.4727	60	13.8165	210.431	13.8165	130.071
13.8565	208.727	13.8565	1.193	13.8529	2.389	13.8565	191.735	13.8565	235.185				13.5116	81.911	13.5116	60.181	13.5116	56.749	13.8565	211.411	13.8565	129.915
13.8964	218.178	13.8964	1.245	13.8928	2.45	13.8964	178.497	13.8964	224.457				13.5506	103.734	13.5506	56.861	13.5506	53.381	13.8964	209.795	13.8964	128.589
13.9363	223.97	13.9363	1.247	13.9328	2.525	13.9363	165.423	13.9363	211.922				13.5895	124.755	13.5895	53.544	13.5895	50.336	13.9363	206.331	13.9363	126.502
13.9762	225.882	13.9762	1.298	13.9727	2.577	13.9762	152.291	13.9762	198.483				13.6285	146.191	13.6285	50.166	13.6285	47.419	13.9762	200.954	13.9762	123.167
14.0162	224.899	14.0162	1.318	14.0126	2.613	14.0162	139.554	14.0162	184.236				13.6674	166.414	13.6674	47.019	13.6674	44.516	14.0162	193.761	14.0162	119.306
14.0561	220.711	14.0561	1.305	14.0525	2.701	14.0561	127.198	14.0561	169.83				13.7063	184.027	13.7063	44.086	13.7063	41.788	14.0561	185.658	14.0561	114.613
14.096	214.558	14.096	1.375	14.0925	2.651	14.096	115.407	14.096	155.782				13.7453	197.265	13.7453	41.173	13.7453	39.239	14.096	176.453	14.096	109.384
14.136	206.23	14.136	1.375	14.1324	2.731	14.136	104.45	14.136	142.008				13.7842	207.677	13.7842	38.311	13.7842	36.786	14.136	166.586	14.136	103.88
14.1759	196.657	14.1759	1.411	14.1723	2.784	14.1759	94.129	14.1759	128.927				13.8231	213.937	13.8231	35.778	13.8231	34.4	14.1759	156.358	14.1759	98.028
14.2158	186.19	14.2158	1.451	14.2122	2.774	14.2158	84.624	14.2158	116.538				13.8621	216.338	13.8621	33.349	13.8621	32.224	14.2158	145.883	14.2158	92.191
14.2558	174.698	14.2558	1.432	14.2521	2.844	14.2558	75.83	14.2558	104.998				13.901	215.559	13.901	30.868	13.901	30.177	14.2558	135.544	14.2558	86.116
14.2957	163.288	14.2957	1.51	14.2921	2.826	14.2957	67.82	14.2957	94.327				13.94	211.499	13.94	28.777	13.94	28.107	14.2957	125.278	14.2957	80.221
14.3356	151.472	14.3356	1.504	14.332	2.837	14.3356	60.54	14.3356	84.534				13.9789	205.867	13.9789	26.805	13.9789	26.282	14.3356	115.391	14.3356	74.269
14.3756	139.98	14.3756	1.544	14.3719	2.861	14.3756	54.028	14.3756	75.664				14.0178	197.69	14.0178	24.864	14.0178	24.588	14.3756	105.85	14.3756	68.624
14.4155	128.641	14.4155	1.547	14.4118	2.855	14.4155	48.14	14.4155	67.567				14.0568	188.283	14.0568	23.116	14.0568	22.939	14.4155	96.808	14.4155	63.247
14.4554	117.774	14.4554	1.572	14.4517	2.815	14.4554	42.89	14.4554	60.45				14.0957	177.494	14.0957	21.523	14.0957	21.334	14.4554	88.143	14.4554	58.04
14.4954	107.406	14.4954	1.59	14.4917	2.817	14.4954	38.247	14.4954	54.025				14.1347	166.927	14.1347	19.99	14.1347	20.005	14.4954	80.064	14.4954	53.222
14.5353	97.483	14.5353	1.652	14.5316	2.858	14.5353	34.089	14.5353	48.344				14.1736	155.507	14.1736	18.622	14.1736	18.699	14.5353	72.574	14.5353	48.537
14.5752	88.329	14.5752	1.63	14.5715	2.825	14.5752	30.459	14.5752	43.395				14.2125	143.754	14.2125	17.379	14.2125	17.419	14.5752	65.61	14.5752	44.331
14.6152	79.713	14.6152	1.691	14.6114	2.775	14.6152	27.237	14.6152	39.023				14.2515	132.815	14.2515	16.197	14.2515	16.305	14.6152	59.225	14.6152	40.277
14.6551	71.839	14.6551	1.727	14.6514	2.814	14.6551	24.449	14.6551	35.226				14.2904	121.971	14.2904	15.066	14.2904	15.254	14.6551	53.352	14.6551	36.593
14.695	64.442	14.695	1.755	14.6913	2.79	14.695	22.049	14.695	31.96				14.3293	111.036	14.3293	14.073	14.3293	14.218	14.695	48.035	14.695	33.201
14.735	57.795	14.735	1.764	14.7312	2.786	14.735	19.939	14.735	29.179				14.3683	101.067	14.3683	13.164	14.3683	13.331	14.735	42.968	14.735	30.003
14.7749	51.638	14.7749	1.772	14.7711	2.778	14.7749	18.115	14.7749	26.741				14.4072	91.877	14.4072	12.281	14.4072	12.482	14.7749	38.492	14.7749	27.142
14.8148	46.069	14.8148	1.815	14.811	2.777	14.8148	16.539	14.8148	24.696				14.4462	82.805	14.4462	11.449	14.4462	11.677	14.8148	34.46	14.8148	24.582
14.8548	41.04	14.8548	1.892	14.851	2.786	14.8548	15.213	14.8548	23.042				14.4851	74.539	14.4851	10.711	14.4851	10.95	14.8548	30.815	14.8548	22.271
14.8947	36.575	14.8947	1.901	14.8909	2.781	14.8947	14.104	14.8947	21.597				14.524	67.063	14.524	10.034	14.524	10.261	14.8947	27.635	14.8947	20.134
14.9346	32.551	14.9346	1.926	14.9308	2.772	14.9346	13.144	14.9346	20.457				14.563	60.223	14.563	9.334	14.563	9.651	14.9346	24.699	14.9346	18.229
14.9746	28.956	14.9746	1.999	14.9707	2.862	14.9746	12.39	14.9746	19.513				14.6019	53.605	14.6019	8.73	14.6019	9.021	14.9746	22.149	14.9746	16.51
15.0145	25.774	15.0145	2.021	15.0107	2.919	15.0145	11.757	15.0145	18.799				14.6409	47.909	14.6409	8.21	14.6409	8.496	15.0145	19.898	15.0145	14.908
15.0544	22.957	15.0544	2.102	15.0506	2.987	15.0544	11.312	15.0544	18.174				14.6798	42.804	14.6798	7.64	14.6798	8.005	15.0544	17.876	15.0544	13.551
15.0943	20.505	15.0943	2.228	15.0905	3.157	15.0943	10.942	15.0943	17.747				14.7187	37.885	14.7187	7.145	14.7187	7.541	15.0943	16.136	15.0943	12.324
15.1343	18.307	15.1343	2.324	15.1304	3.48	15.1343	10.622	15.1343	17.445				14.7577	33.73	14.7577	6.694	14.7577	7.11	15.1343	14.598	15.1343	11.285
15.1742	16.397	15.1742	2.489	15.1703	3.751	15.1742	10.404	15.1742	17.206				14.7966	30	14.7966	6.262	14.7966	6.705	15.1742	13.258	15.1742	10.291
15.2141	14.694	15.2141	2.764	15.2103	4.399	15.2141	10.299	15.2141	17.07				14.8355	26.615	14.8355	5.88	14.8355	6.314	15.2141	12.057	15.2141	9.498
15.2541	13.236	15.2541	3.18	15.2502	5.271	15.2541	10.198	15.2541	16.933				14.8745	23.537	14.8745	5.484	14.8745	5.979	15.2541	11.088	15.2541	8.761
15.294	11.983	15.294	3.755	15.2901	6.335	15.294	10.149	15.294	16.863				14.9134	21	14.9134	5.13	14.9134	5.654	15.294	10.225	15.294	8.164
15.3339	10.926	15.3339	4.523	15.33	7.556	15.3339	10.174	15.3339	16.751				14.9524	18.656	14.9524	4.827	14.9524	5.364	15.3339	9.482	15.3339	7.589
15.3739	9.992	15.3739	5.382	15.37	8.914	15.3739	10.101	15.3739	16.711				14.9913	16.514	14.9913	4.459	14.9913	5.071	15.3739	8.813	15.3739	7.037
15.4138	9.187	15.4138	6.432	15.4099	10.254	15.4138	10.172	15.4138	16.701				15.0302	14.738	15.0302	4.208	15.0302	4.813	15.4138	8.276	15.4138	6.685
15.4537	8.456	15.4537	7.601	15.4498	11.699	15.4537	10.144	15.4537	16.621				15.0692	13.216	15.0692	3.93	15.0692	4.617	15.4537	7.77	15.4537	6.318
15.4937	7.856	15.4937	8.761	15.4897	13.03	15.4937	10.186	15.4937	16.535				15.1081	11.8	15.1081	3.691	15.1081	4.383	15.4937	7.387	15.4937	6.021
15.5336	7.352	15.5336	9.929	15.5296	14.305	15.5336	10.264	15.5336	16.457				15.1471	10.673	15.1471	3.492	15.1471	4.173	15.5336	6.982	15.5336	5.788
15.5735	6.966	15.5735	11.048	15.5696	15.495	15.5735	10.236	15.5735	16.356				15.186	9.645	15.186	3.316	15.186	4.032	15.5735	6.651	15.5735	5.584
15.6135	6.586	15.6135	12.056	15.6095	16.524	15.6135	10.294	15.6135	16.239				15.2249	8.77	15.2249	3.131	15.2249	3.856	15.6135	6.452	15.6135	5.393
15.6534	6.285	15.6534	12.921	15.6494	17.433	15.6534	10.322	15.6534	16.073				15.2639	8.007	15.2639	2.957	15.2639	3.683	15.6534	6.236	15.6534	5.249
15.6933	6.009	15.6933	13.661	15.6893	18.151	15.6933	10.314	15.6933	15.888				15.3028	7.342	15.3028	2.845	15.3028	3.537	15.6933	6.008	15.6933	5.081
15.7333	5.809	15.7333	14.259	15.7293	18.757	15.7333	10.327	15.7333	15.682				15.3417	6.823	15.3417	2.665	15.3417	3.395	15.7333	5.866	15.7333	5.022
15.7732	5.652	15.7732	14.75	15.7692	19.126	15.7732	10.249	15.7732	15.491				15.3807	6.32	15.3807	2.535	15.3807	3.265	15.7732	5.727	15.7732	4.931
15.8131	5.468	15.8131	15.094	15.8091	19.389	15.8131	10.231	15.8131	15.259				15.4196	5.928	15.4196	2.388	15.4196	3.123	15.8131	5.621	15.8131	4.906
15.8531	5.396	15.8531	15.321	15.849	19.462	15.8531	10.205	15.8531	15.034				15.4586	5.6	15.4586	2.237	15.4586	3.045	15.8531	5.545	15.8531	4.867
15.893	5.369	15.893	15.442	15.8889	19.431	15.893	10.159	15.893	14.817				15.4975	5.296	15.4975	2.122	15.4975	2.933	15.893	5.418	15.893	4.826
15.9329	5.197	15.9329	15.486	15.9289	19.226	15.9329	10.108	15.9329	14.554				15.5364	5.064	15.5364	2.026	15.5364	2.818	15.9329	5.406	15.9329	4.801
15.9729	5.216	15.9729	15.506	15.9688	18.983	15.9729	10.033	15.9729	14.304				15.5754	4.875	15.5754	1.925	15.5754	2.735	15.9729	5.37	15.9729	4.875
16.0128	5.227	16.0128	15.331	16.0087	18.657	16.0128	10.03	16.0128	14.077				15.6143	4.708	15.6143	1.802	15.6143	2.641	16.0128	5.36	16.0128	4.878
16.0527	5.206	16.0527	15.21	16.0486	18.189	16.0527	9.928	16.0527	13.863				15.6533	4.584	15.6533	1.699	15.6533	2.587	16.0527	5.389	16.0527	4.935
16.0927	5.252	16.0927	15.013	16.0886	17.748	16.0927	9.902	16.0927	13.623				15.6922	4.491	15.6922	1.613	15.6922	2.512	16.0927	5.45	16.0927	4.958
16.1326	5.306	16.1326	14.738	16.1285	17.215	16.1326	9.805	16.1326	13.416				15.7311	4.435	15.7311	1.521	15.7311	2.441	16.1326	5.51	16.1326	5.024
16.1725	5.332	16.1725	14.489	16.1684	16.655	16.1725	9.786	16.1725	13.248				15.7701	4.358	15.7701	1.435	15.7701	2.306	16.1725	5.582	16.1725	5.129
16.2124	5.408	16.2124	14.152	16.2083	16.02	16.2124	9.707	16.2124	13.044				15.809	4.321	15.809	1.376	15.809	2.209	16.2124	5.712	16.2124	5.239
16.2524	5.51	16.2524	13.865	16.2482	15.386	16.2524	9.693	16.2524	12.869				15.8479	4.296	15.8479	1.337	15.8479	2.112	16.2524	5.84	16.2524	5.374
16.2923	5.661	16.2923	13.502	16.2882	14.798	16.2923	9.653	16.2923	12.765				15.8869	4.335	15.8869	1.273	15.8869	1.987	16.2923	5.927	16.2923	5.514
16.3322	5.77	16.3322	13.165	16.3281	14.212	16.3322	9.628	16.3322	12.629				15.9258	4.33	15.9258	1.256	15.9258	1.932	16.3322	6.033	16.3322	5.664
16.3722	5.936	16.3722	12.821	16.368	13.581	16.3722	9.615	16.3722	12.487				15.9648	4.353	15.9648	1.172	15.9648	1.888	16.3722	6.19	16.3722	5.832
16.4121	6.105	16.4121	12.427	16.4079	13.015	16.4121	9.624	16.4121	12.421				16.0037	4.355	16.0037	1.154	16.0037	1.77	16.4121	6.339	16.4121	6.006
16.452	6.256	16.452	12.059	16.4478	12.365	16.452	9.643	16.452	12.332				16.0426	4.439	16.0426	1.094	16.0426	1.769	16.452	6.501	16.452	6.127
16.492	6.412	16.492	11.684	16.4878	11.803	16.492	9.63	16.492	12.271				16.0816	4.561	16.0816	1.1	16.0816	1.74	16.492	6.702	16.492	6.342
16.5319	6.593	16.5319	11.358	16.5277	11.278	16.5319	9.565	16.5319	12.098				16.1205	4.676	16.1205	1.085	16.1205	1.69	16.5319	6.821	16.5319	6.563
16.5718	6.779	16.5718	10.948	16.5676	10.758	16.5718	9.597	16.5718	12.033				16.1595	4.792	16.1595	1.052	16.1595	1.657	16.5718	6.999	16.5718	6.701
16.6118	6.918	16.6118	10.617	16.6075	10.213	16.6118	9.576	16.6118	11.951				16.1984	4.875	16.1984	1.018	16.1984	1.632	16.6118	7.117	16.6118	6.829
16.6517	7.081	16.6517	10.303	16.6475	9.759	16.6517	9.473	16.6517	11.731				16.2373	4.976	16.2373	0.976	16.2373	1.553	16.6517	7.244	16.6517	6.962
16.6916	7.236	16.6916	9.955	16.6874	9.284	16.6916	9.411	16.6916	11.614				16.2763	5.094	16.2763	0.923	16.2763	1.536	16.6916	7.292	16.6916	7.019
16.7316	7.351	16.7316	9.623	16.7273	8.877	16.7316	9.284	16.7316	11.411				16.3152	5.262	16.3152	0.952	16.3152	1.502	16.7316	7.308	16.7316	7.032
16.7715	7.42	16.7715	9.317	16.7672	8.463	16.7715	9.139	16.7715	11.221				16.3541	5.389	16.3541	0.941	16.3541	1.456	16.7715	7.316	16.7715	7.085
16.8114	7.445	16.8114	9.052	16.8071	8.098	16.8114	9.024	16.8114	11.008				16.3931	5.515	16.3931	0.874	16.3931	1.441	16.8114	7.238	16.8114	7.028
16.8514	7.458	16.8514	8.753	16.8471	7.689	16.8514	8.817	16.8514	10.719				16.432	5.652	16.432	0.874	16.432	1.404	16.8514	7.038	16.8514	6.988
16.8913	7.394	16.8913	8.428	16.887	7.408	16.8913	8.61	16.8913	10.443				16.471	5.774	16.471	0.846	16.471	1.361	16.8913	6.825	16.8913	6.834
16.9312	7.32	16.9312	8.171	16.9269	7.039	16.9312	8.327	16.9312	10.129				16.5099	5.898	16.5099	0.844	16.5099	1.335	16.9312	6.626	16.9312	6.673
16.9712	7.182	16.9712	7.919	16.9668	6.756	16.9712	8.029	16.9712	9.839				16.5488	5.98	16.5488	0.811	16.5488	1.31	16.9712	6.446	16.9712	6.527
17.0111	7.135	17.0111	7.656	17.0068	6.527	17.0111	7.749	17.0111	9.497				16.5878	6.04	16.5878	0.787	16.5878	1.306	17.0111	6.258	17.0111	6.332
17.051	6.95	17.051	7.44	17.0467	6.217	17.051	7.467	17.051	9.199				16.6267	6.097	16.6267	0.799	16.6267	1.27	17.051	6.054	17.051	6.089
17.091	6.844	17.091	7.198	17.0866	6.002	17.091	7.146	17.091	8.92				16.6657	6.119	16.6657	0.746	16.6657	1.262	17.091	5.819	17.091	5.878
17.1309	6.61	17.1309	7.024	17.1265	5.787	17.1309	6.901	17.1309	8.569				16.7046	6.107	16.7046	0.742	16.7046	1.244	17.1309	5.593	17.1309	5.732
17.1708	6.435	17.1708	6.839	17.1664	5.59	17.1708	6.59	17.1708	8.262				16.7435	6.072	16.7435	0.746	16.7435	1.246	17.1708	5.354	17.1708	5.432
17.2108	6.257	17.2108	6.622	17.2064	5.407	17.2108	6.299	17.2108	7.958				16.7825	6.001	16.7825	0.738	16.7825	1.247	17.2108	5.054	17.2108	5.228
17.2507	6.049	17.2507	6.432	17.2463	5.259	17.2507	5.996	17.2507	7.671				16.8214	5.914	16.8214	0.73	16.8214	1.238	17.2507	4.835	17.2507	4.963
17.2906	5.873	17.2906	6.289	17.2862	5.148	17.2906	5.73	17.2906	7.344				16.8603	5.77	16.8603	0.679	16.8603	1.191	17.2906	4.598	17.2906	4.79
17.3305	5.65	17.3305	6.106	17.3261	4.927	17.3305	5.454	17.3305	7.097				16.8993	5.66	16.8993	0.681	16.8993	1.228	17.3305	4.341	17.3305	4.626
17.3705	5.417	17.3705	5.963	17.3661	4.799	17.3705	5.192	17.3705	6.834				16.9382	5.505	16.9382	0.641	16.9382	1.178	17.3705	4.171	17.3705	4.401
17.4104	5.243	17.4104	5.834	17.406	4.679	17.4104	4.947	17.4104	6.61				16.9772	5.369	16.9772	0.639	16.9772	1.18	17.4104	3.87	17.4104	4.267
17.4503	5.075	17.4503	5.65	17.4459	4.553	17.4503	4.731	17.4503	6.361				17.0161	5.242	17.0161	0.658	17.0161	1.209	17.4503	3.664	17.4503	4.116
17.4903	4.866	17.4903	5.564	17.4858	4.447	17.4903	4.472	17.4903	6.157				17.055	5.026	17.055	0.649	17.055	1.179	17.4903	3.48	17.4903	3.961
17.5302	4.716	17.5302	5.421	17.5257	4.325	17.5302	4.269	17.5302	5.961				17.094	4.871	17.094	0.639	17.094	1.168	17.5302	3.279	17.5302	3.846
17.5701	4.601	17.5701	5.273	17.5657	4.241	17.5701	4.086	17.5701	5.794				17.1329	4.708	17.1329	0.646	17.1329	1.173	17.5701	3.123	17.5701	3.706
17.6101	4.383	17.6101	5.146	17.6056	4.148	17.6101	3.864	17.6101	5.572				17.1719	4.539	17.1719	0.635	17.1719	1.18	17.6101	2.979	17.6101	3.646
17.65	4.277	17.65	5.092	17.6455	4.056	17.65	3.73	17.65	5.438				17.2108	4.379	17.2108	0.635	17.2108	1.17	17.65	2.842	17.65	3.595
17.6899	4.149	17.6899	4.996	17.6854	3.955	17.6899	3.574	17.6899	5.281				17.2497	4.192	17.2497	0.638	17.2497	1.151	17.6899	2.723	17.6899	3.449
17.7299	4.052	17.7299	4.881	17.7254	3.926	17.7299	3.481	17.7299	5.177				17.2887	4.055	17.2887	0.627	17.2887	1.131	17.7299	2.637	17.7299	3.425
17.7698	3.942	17.7698	4.823	17.7653	3.887	17.7698	3.325	17.7698	4.988				17.3276	3.92	17.3276	0.623	17.3276	1.148	17.7698	2.541	17.7698	3.391
17.8097	3.877	17.8097	4.74	17.8052	3.751	17.8097	3.241	17.8097	4.93				17.3665	3.743	17.3665	0.61	17.3665	1.153	17.8097	2.514	17.8097	3.305
17.8497	3.769	17.8497	4.61	17.8451	3.741	17.8497	3.125	17.8497	4.828				17.4055	3.593	17.4055	0.592	17.4055	1.167	17.8497	2.415	17.8497	3.305
17.8896	3.645	17.8896	4.554	17.885	3.685	17.8896	3.051	17.8896	4.742				17.4444	3.504	17.4444	0.624	17.4444	1.142	17.8896	2.338	17.8896	3.271
17.9295	3.595	17.9295	4.479	17.925	3.639	17.9295	2.988	17.9295	4.595				17.4834	3.379	17.4834	0.622	17.4834	1.137	17.9295	2.304	17.9295	3.332
17.9695	3.525	17.9695	4.387	17.9649	3.557	17.9695	2.888	17.9695	4.59				17.5223	3.243	17.5223	0.622	17.5223	1.126	17.9695	2.201	17.9695	3.292
18.0094	3.454	18.0094	4.332	18.0048	3.54	18.0094	2.813	18.0094	4.526				17.5612	3.174	17.5612	0.61	17.5612	1.146	18.0094	2.116	18.0094	3.277
18.0493	3.372	18.0493	4.289	18.0447	3.481	18.0493	2.799	18.0493	4.451				17.6002	3.071	17.6002	0.613	17.6002	1.136	18.0493	2.08	18.0493	3.264
18.0893	3.416	18.0893	4.199	18.0846	3.505	18.0893	2.754	18.0893	4.382				17.6391	2.961	17.6391	0.587	17.6391	1.124	18.0893	2.059	18.0893	3.315
18.1292	3.374	18.1292	4.15	18.1246	3.462	18.1292	2.72	18.1292	4.303				17.6781	2.892	17.6781	0.615	17.6781	1.15	18.1292	2.027	18.1292	3.348
18.1691	3.344	18.1691	4.163	18.1645	3.438	18.1691	2.725	18.1691	4.35				17.717	2.856	17.717	0.603	17.717	1.157	18.1691	2.06	18.1691	3.377
18.2091	3.353	18.2091	4.089	18.2044	3.435	18.2091	2.715	18.2091	4.31				17.7559	2.742	17.7559	0.6	17.7559	1.126	18.2091	2.108	18.2091	3.398
18.249	3.303	18.249	4.052	18.2443	3.439	18.249	2.707	18.249	4.281				17.7949	2.696	17.7949	0.599	17.7949	1.132	18.249	2.076	18.249	3.391
18.2889	3.351	18.2889	4.005	18.2843	3.364	18.2889	2.682	18.2889	4.238				17.8338	2.616	17.8338	0.609	17.8338	1.129	18.2889	2.146	18.2889	3.437
18.3289	3.367	18.3289	3.984	18.3242	3.369	18.3289	2.702	18.3289	4.214				17.8727	2.578	17.8727	0.591	17.8727	1.155	18.3289	2.153	18.3289	3.404
18.3688	3.352	18.3688	3.942	18.3641	3.343	18.3688	2.685	18.3688	4.215				17.9117	2.545	17.9117	0.627	17.9117	1.122	18.3688	2.185	18.3688	3.444
18.4087	3.33	18.4087	3.921	18.404	3.323	18.4087	2.71	18.4087	4.188				17.9506	2.514	17.9506	0.646	17.9506	1.174	18.4087	2.236	18.4087	3.464
18.4486	3.342	18.4486	3.931	18.4439	3.333	18.4486	2.684	18.4486	4.145				17.9896	2.497	17.9896	0.636	17.9896	1.163	18.4486	2.226	18.4486	3.38
18.4886	3.363	18.4886	3.84	18.4839	3.327	18.4886	2.692	18.4886	4.118				18.0285	2.471	18.0285	0.628	18.0285	1.178	18.4886	2.202	18.4886	3.392
18.5285	3.369	18.5285	3.699	18.5238	3.293	18.5285	2.73	18.5285	4.082				18.0674	2.463	18.0674	0.646	18.0674	1.214	18.5285	2.225	18.5285	3.435
18.5684	3.372	18.5684	3.728	18.5637	3.252	18.5684	2.733	18.5684	4.069				18.1064	2.429	18.1064	0.646	18.1064	1.218	18.5684	2.329	18.5684	3.454
18.6084	3.383	18.6084	3.673	18.6036	3.212	18.6084	2.713	18.6084	4.066				18.1453	2.424	18.1453	0.645	18.1453	1.217	18.6084	2.325	18.6084	3.454
18.6483	3.368	18.6483	3.619	18.6436	3.216	18.6483	2.691	18.6483	4.093				18.1843	2.448	18.1843	0.649	18.1843	1.204	18.6483	2.365	18.6483	3.502
18.6882	3.392	18.6882	3.603	18.6835	3.193	18.6882	2.692	18.6882	4.096				18.2232	2.419	18.2232	0.658	18.2232	1.239	18.6882	2.381	18.6882	3.504
18.7282	3.45	18.7282	3.522	18.7234	3.182	18.7282	2.673	18.7282	4.051				18.2621	2.448	18.2621	0.634	18.2621	1.246	18.7282	2.419	18.7282	3.522
18.7681	3.514	18.7681	3.477	18.7633	3.162	18.7681	2.693	18.7681	4.147				18.3011	2.414	18.3011	0.689	18.3011	1.285	18.7681	2.457	18.7681	3.612
18.808	3.512	18.808	3.457	18.8032	3.165	18.808	2.762	18.808	4.215				18.34	2.464	18.34	0.685	18.34	1.285	18.808	2.49	18.808	3.722
18.848	3.567	18.848	3.419	18.8432	3.122	18.848	2.7	18.848	4.154				18.3789	2.441	18.3789	0.639	18.3789	1.276	18.848	2.611	18.848	3.833
18.8879	3.641	18.8879	3.384	18.8831	3.129	18.8879	2.762	18.8879	4.253				18.4179	2.363	18.4179	0.657	18.4179	1.285	18.8879	2.669	18.8879	3.891
18.9278	3.689	18.9278	3.322	18.923	3.087	18.9278	2.834	18.9278	4.319				18.4568	2.305	18.4568	0.689	18.4568	1.33	18.9278	2.81	18.9278	4.081
18.9678	3.771	18.9678	3.258	18.9629	3.056	18.9678	2.913	18.9678	4.454				18.4958	2.247	18.4958	0.689	18.4958	1.331	18.9678	2.971	18.9678	4.183
19.0077	3.847	19.0077	3.254	19.0029	3.027	19.0077	3.011	19.0077	4.557				18.5347	2.231	18.5347	0.707	18.5347	1.335	19.0077	3.031	19.0077	4.365
19.0476	3.97	19.0476	3.255	19.0428	3.043	19.0476	3.058	19.0476	4.651				18.5736	2.18	18.5736	0.7	18.5736	1.379	19.0476	3.26	19.0476	4.617
19.0876	4.104	19.0876	3.325	19.0827	3.073	19.0876	3.198	19.0876	4.803				18.6126	2.211	18.6126	0.7	18.6126	1.388	19.0876	3.519	19.0876	4.853
19.1275	4.233	19.1275	3.308	19.1226	3.06	19.1275	3.386	19.1275	4.986				18.6515	2.145	18.6515	0.649	18.6515	1.397	19.1275	3.76	19.1275	5.097
19.1674	4.51	19.1674	3.364	19.1625	3.073	19.1674	3.618	19.1674	5.178				18.6905	2.122	18.6905	0.649	18.6905	1.434	19.1674	4.005	19.1674	5.347
19.2074	4.581	19.2074	3.427	19.2025	3.193	19.2074	3.778	19.2074	5.358				18.7294	2.141	18.7294	0.652	18.7294	1.409	19.2074	4.219	19.2074	5.618
19.2473	4.803	19.2473	3.473	19.2424	3.296	19.2473	3.968	19.2473	5.61				18.7683	2.181	18.7683	0.681	18.7683	1.462	19.2473	4.463	19.2473	5.86
19.2872	5.018	19.2872	3.565	19.2823	3.342	19.2872	4.151	19.2872	5.847				18.8073	2.24	18.8073	0.669	18.8073	1.506	19.2872	4.7	19.2872	6.097
19.3272	5.164	19.3272	3.719	19.3222	3.512	19.3272	4.374	19.3272	6.049				18.8462	2.266	18.8462	0.68	18.8462	1.518	19.3272	4.934	19.3272	6.35
19.3671	5.422	19.3671	3.907	19.3622	3.746	19.3671	4.538	19.3671	6.284				18.8851	2.349	18.8851	0.701	18.8851	1.526	19.3671	5.23	19.3671	6.647
19.407	5.632	19.407	4.168	19.4021	4.069	19.407	4.732	19.407	6.671				18.9241	2.463	18.9241	0.635	18.9241	1.575	19.407	5.594	19.407	7.037
19.447	5.874	19.447	4.637	19.442	4.577	19.447	5.067	19.447	7.129				18.963	2.524	18.963	0.688	18.963	1.652	19.447	6.092	19.447	7.571
19.4869	6.224	19.4869	5.31	19.4819	5.355	19.4869	5.428	19.4869	7.806				19.002	2.643	19.002	0.706	19.002	1.585	19.4869	6.948	19.4869	8.407
19.5268	6.661	19.5268	6.317	19.5218	6.501	19.5268	6.035	19.5268	8.925				19.0409	2.8	19.0409	0.691	19.0409	1.701	19.5268	8.225	19.5268	9.681
19.5667	7.34	19.5667	7.824	19.5618	8.317	19.5667	6.949	19.5667	10.638				19.0798	2.927	19.0798	0.704	19.0798	1.738	19.5667	10.141	19.5667	11.61
19.6067	8.334	19.6067	10.036	19.6017	10.869	19.6067	8.421	19.6067	13.136				19.1188	3.109	19.1188	0.75	19.1188	1.813	19.6067	13.114	19.6067	14.404
19.6466	9.861	19.6466	13.105	19.6416	14.395	19.6466	10.585	19.6466	16.722				19.1577	3.298	19.1577	0.804	19.1577	1.858	19.6466	17.377	19.6466	18.375
19.6865	12.138	19.6865	17.099	19.6815	19.105	19.6865	13.655	19.6865	21.537				19.1967	3.483	19.1967	0.844	19.1967	1.955	19.6865	23.175	19.6865	23.709
19.7265	15.315	19.7265	22.179	19.7214	25.053	19.7265	17.846	19.7265	27.604				19.2356	3.749	19.2356	0.982	19.2356	2.063	19.7265	30.553	19.7265	30.503
19.7664	19.672	19.7664	28.264	19.7614	32.297	19.7664	23.204	19.7664	35.058				19.2745	4.033	19.2745	1.13	19.2745	2.25	19.7664	39.625	19.7664	38.745
19.8063	25.244	19.8063	35.324	19.8013	40.775	19.8063	29.817	19.8063	43.679				19.3135	4.41	19.3135	1.378	19.3135	2.527	19.8063	50.247	19.8063	48.357
19.8463	32.135	19.8463	43.112	19.8412	50.29	19.8463	37.554	19.8463	53.43				19.3524	4.926	19.3524	1.809	19.3524	2.893	19.8463	62.077	19.8463	59.125
19.8862	40.278	19.8862	51.399	19.8811	60.513	19.8862	46.264	19.8862	63.942				19.3913	5.605	19.3913	2.509	19.3913	3.505	19.8862	74.82	19.8862	70.636
19.9261	49.452	19.9261	59.939	19.9211	71.057	19.9261	55.528	19.9261	74.673				19.4303	6.644	19.4303	3.58	19.4303	4.529	19.9261	87.937	19.9261	82.59
19.9661	59.47	19.9661	68.287	19.961	81.478	19.9661	65.267	19.9661	85.558				19.4692	7.976	19.4692	5.211	19.4692	5.993	19.9661	100.993	19.9661	94.449
20.006	69.886	20.006	76.133	20.0009	91.336	20.006	74.934	20.006	95.92				19.5082	9.834	19.5082	7.71	19.5082	8.105	20.006	113.47	20.006	105.665
20.0459	80.556	20.0459	83.017	20.0408	100.207	20.0459	84.178	20.0459	105.387				19.5471	12.495	19.5471	11.125	19.5471	11.336	20.0459	124.695	20.0459	115.972
20.0859	90.886	20.0859	88.833	20.0807	107.758	20.0859	92.672	20.0859	113.543				19.586	15.925	19.586	15.513	19.586	15.596	20.0859	134.402	20.0859	124.815
20.1258	100.559	20.1258	93.272	20.1207	113.796	20.1258	100.006	20.1258	120.153				19.625	20.127	19.625	21.297	19.625	20.973	20.1258	142.081	20.1258	131.918
20.1657	109.078	20.1657	96.317	20.1606	117.967	20.1657	105.91	20.1657	124.863				19.6639	25.564	19.6639	28.484	19.6639	27.752	20.1657	147.46	20.1657	136.94
20.2057	116.395	20.2057	97.774	20.2005	120.329	20.2057	110.254	20.2057	127.593				19.7029	31.962	19.7029	36.407	19.7029	36.044	20.2057	150.443	20.2057	139.662
20.2456	122.151	20.2456	97.876	20.2404	120.81	20.2456	112.808	20.2456	128.249				19.7418	38.983	19.7418	45.395	19.7418	44.945	20.2456	150.925	20.2456	140.227
20.2855	125.961	20.2855	96.534	20.2804	119.729	20.2855	113.536	20.2855	126.967				19.7807	46.59	19.7807	55.471	19.7807	54.739	20.2855	149.008	20.2855	138.583
20.3255	127.936	20.3255	94.15	20.3203	116.884	20.3255	112.534	20.3255	123.808				19.8197	55.214	19.8197	65.33	19.8197	65.709	20.3255	144.95	20.3255	135.061
20.3654	128.086	20.3654	90.674	20.3602	112.88	20.3654	109.992	20.3654	119.144				19.8586	63.477	19.8586	75.158	19.8586	76.142	20.3654	139.111	20.3654	129.706
20.4053	126.511	20.4053	86.347	20.4001	107.728	20.4053	106.048	20.4053	113.309				19.8975	71.475	19.8975	84.895	19.8975	86.215	20.4053	131.644	20.4053	123.001
20.4453	123.14	20.4453	81.41	20.44	101.765	20.4453	100.989	20.4453	106.463				19.9365	79.411	19.9365	93.664	19.9365	96.042	20.4453	123.241	20.4453	115.248
20.4852	118.315	20.4852	76.051	20.48	95.171	20.4852	95.113	20.4852	99.081				19.9754	86.47	19.9754	101.007	19.9754	104.598	20.4852	114.027	20.4852	106.715
20.5251	112.326	20.5251	70.377	20.5199	88.167	20.5251	88.661	20.5251	91.337				20.0144	92.265	20.0144	107.256	20.0144	111.628	20.5251	104.485	20.5251	97.849
20.5651	105.567	20.5651	64.538	20.5598	80.959	20.5651	81.864	20.5651	83.491				20.0533	96.792	20.0533	112.043	20.0533	117.182	20.5651	94.861	20.5651	88.71
20.605	98.14	20.605	58.765	20.5997	73.665	20.605	74.938	20.605	75.705				20.0922	100.106	20.0922	115.001	20.0922	121.143	20.605	85.469	20.605	79.776
20.6449	90.473	20.6449	53.12	20.6397	66.548	20.6449	68.022	20.6449	68.1				20.1312	101.577	20.1312	116.463	20.1312	123.173	20.6449	76.283	20.6449	71.055
20.6848	82.815	20.6848	47.646	20.6796	59.673	20.6848	61.342	20.6848	60.874				20.1701	101.602	20.1701	116.253	20.1701	123.518	20.6848	67.551	20.6848	62.802
20.7248	75.2	20.7248	42.439	20.7195	53.228	20.7248	54.863	20.7248	54.041				20.2091	100.033	20.2091	114.715	20.2091	122.212	20.7248	59.398	20.7248	55.077
20.7647	67.885	20.7647	37.585	20.7594	46.932	20.7647	48.736	20.7647	47.669				20.248	97.216	20.248	111.898	20.248	119.43	20.7647	52.016	20.7647	47.937
20.8046	60.771	20.8046	33.074	20.7993	41.262	20.8046	43.052	20.8046	41.826				20.2869	93.36	20.2869	107.839	20.2869	115.377	20.8046	45.11	20.8046	41.471
20.8446	53.966	20.8446	29.013	20.8393	36.049	20.8446	37.811	20.8446	36.397				20.3259	88.34	20.3259	102.892	20.3259	110.107	20.8446	38.987	20.8446	35.694
20.8845	47.457	20.8845	25.328	20.8792	31.363	20.8845	33.03	20.8845	31.576				20.3648	82.68	20.3648	97.336	20.3648	103.957	20.8845	33.491	20.8845	30.436
20.9244	41.673	20.9244	21.984	20.9191	27.136	20.9244	28.665	20.9244	27.304				20.4037	76.754	20.4037	91.174	20.4037	97.378	20.9244	28.592	20.9244	25.924
20.9644	36.358	20.9644	19.14	20.959	23.414	20.9644	24.868	20.9644	23.455				20.4427	70.554	20.4427	84.401	20.4427	90.306	20.9644	24.331	20.9644	21.966
21.0043	31.702	21.0043	16.555	20.999	20.132	21.0043	21.396	21.0043	20.104				20.4816	63.934	20.4816	77.781	20.4816	82.569	21.0043	20.646	21.0043	18.598
21.0442	27.47	21.0442	14.36	21.0389	17.293	21.0442	18.387	21.0442	17.232				20.5206	57.95	20.5206	71.136	20.5206	75.26	21.0442	17.483	21.0442	15.643
21.0842	23.711	21.0842	12.421	21.0788	14.811	21.0842	15.827	21.0842	14.752				20.5595	52.018	20.5595	64.104	20.5595	68.034	21.0842	14.798	21.0842	13.24
21.1241	20.403	21.1241	10.86	21.1187	12.781	21.1241	13.627	21.1241	12.626				20.5984	46.122	20.5984	57.665	20.5984	60.678	21.1241	12.51	21.1241	11.25
21.164	17.514	21.164	9.48	21.1586	11.013	21.164	11.723	21.164	10.883				20.6374	40.832	20.6374	51.535	20.6374	53.87	21.164	10.623	21.164	9.511
21.204	15.075	21.204	8.306	21.1986	9.487	21.204	10.146	21.204	9.41				20.6763	35.982	20.6763	45.493	20.6763	47.594	21.204	9	21.204	8.137
21.2439	12.958	21.2439	7.394	21.2385	8.356	21.2439	8.832	21.2439	8.203				20.7153	31.365	20.7153	39.979	20.7153	41.656	21.2439	7.747	21.2439	6.997
21.2838	11.138	21.2838	6.601	21.2784	7.308	21.2838	7.698	21.2838	7.115				20.7542	27.247	20.7542	34.992	20.7542	36.096	21.2838	6.588	21.2838	6.015
21.3238	9.641	21.3238	5.941	21.3183	6.487	21.3238	6.847	21.3238	6.286				20.7931	23.626	20.7931	30.42	20.7931	31.346	21.3238	5.686	21.3238	5.224
21.3637	8.391	21.3637	5.438	21.3582	5.742	21.3637	6.051	21.3637	5.627				20.8321	20.437	20.8321	26.128	20.8321	26.982	21.3637	4.925	21.3637	4.587
21.4036	7.323	21.4036	4.991	21.3982	5.13	21.4036	5.445	21.4036	5.066				20.871	17.462	20.871	22.516	20.871	22.959	21.4036	4.332	21.4036	4.08
21.4436	6.453	21.4436	4.589	21.4381	4.697	21.4436	4.937	21.4436	4.626				20.9099	14.954	20.9099	19.331	20.9099	19.63	21.4436	3.772	21.4436	3.663
21.4835	5.747	21.4835	4.294	21.478	4.311	21.4835	4.515	21.4835	4.192				20.9489	12.845	20.9489	16.412	20.9489	16.763	21.4835	3.36	21.4835	3.359
21.5234	5.139	21.5234	4.103	21.5179	4.005	21.5234	4.16	21.5234	3.887				20.9878	10.941	20.9878	13.954	20.9878	14.126	21.5234	2.983	21.5234	3.036
21.5634	4.653	21.5634	3.873	21.5579	3.726	21.5634	3.885	21.5634	3.632				21.0268	9.366	21.0268	11.878	21.0268	11.976	21.5634	2.672	21.5634	2.815
21.6033	4.219	21.6033	3.719	21.5978	3.526	21.6033	3.662	21.6033	3.442				21.0657	8.087	21.0657	10.049	21.0657	10.224	21.6033	2.403	21.6033	2.617
21.6432	3.913	21.6432	3.579	21.6377	3.353	21.6432	3.446	21.6432	3.268				21.1046	6.922	21.1046	8.497	21.1046	8.671	21.6432	2.25	21.6432	2.458
21.6832	3.602	21.6832	3.436	21.6776	3.188	21.6832	3.295	21.6832	3.114				21.1436	5.963	21.1436	7.257	21.1436	7.365	21.6832	2.012	21.6832	2.332
21.7231	3.402	21.7231	3.335	21.7175	3.063	21.7231	3.157	21.7231	3				21.1825	5.235	21.1825	6.162	21.1825	6.337	21.7231	1.878	21.7231	2.218
21.763	3.209	21.763	3.292	21.7575	2.943	21.763	3.102	21.763	2.895				21.2215	4.516	21.2215	5.259	21.2215	5.485	21.763	1.715	21.763	2.11
21.8029	2.997	21.8029	3.212	21.7974	2.873	21.8029	2.979	21.8029	2.819				21.2604	3.983	21.2604	4.547	21.2604	4.727	21.8029	1.61	21.8029	2.015
21.8429	2.855	21.8429	3.174	21.8373	2.808	21.8429	2.921	21.8429	2.727				21.2993	3.532	21.2993	3.999	21.2993	4.165	21.8429	1.516	21.8429	2.008
21.8828	2.764	21.8828	3.089	21.8772	2.732	21.8828	2.847	21.8828	2.657				21.3383	3.156	21.3383	3.482	21.3383	3.724	21.8828	1.377	21.8828	1.925
21.9227	2.657	21.9227	3.04	21.9172	2.707	21.9227	2.742	21.9227	2.602				21.3772	2.848	21.3772	3.092	21.3772	3.299	21.9227	1.366	21.9227	1.826
21.9627	2.553	21.9627	3.02	21.9571	2.666	21.9627	2.674	21.9627	2.52				21.4161	2.597	21.4161	2.759	21.4161	2.988	21.9627	1.208	21.9627	1.814
22.0026	2.491	22.0026	2.991	21.997	2.576	22.0026	2.611	22.0026	2.492				21.4551	2.367	21.4551	2.472	21.4551	2.744	22.0026	1.153	22.0026	1.754
22.0425	2.384	22.0425	2.946	22.0369	2.503	22.0425	2.609	22.0425	2.415				21.494	2.197	21.494	2.245	21.494	2.529	22.0425	1.087	22.0425	1.674
22.0825	2.323	22.0825	2.89	22.0768	2.47	22.0825	2.525	22.0825	2.387				21.533	2.041	21.533	2.082	21.533	2.353	22.0825	1.014	22.0825	1.606
22.1224	2.272	22.1224	2.859	22.1168	2.417	22.1224	2.415	22.1224	2.265				21.5719	1.915	21.5719	1.993	21.5719	2.211	22.1224	0.917	22.1224	1.639
22.1623	2.206	22.1623	2.862	22.1567	2.406	22.1623	2.374	22.1623	2.225				21.6108	1.848	21.6108	1.843	21.6108	2.106	22.1623	0.894	22.1623	1.512
22.2023	2.166	22.2023	2.853	22.1966	2.359	22.2023	2.344	22.2023	2.21				21.6498	1.727	21.6498	1.811	21.6498	2.028	22.2023	0.825	22.2023	1.511
22.2422	2.124	22.2422	2.821	22.2365	2.341	22.2422	2.323	22.2422	2.199				21.6887	1.673	21.6887	1.729	21.6887	1.978	22.2422	0.822	22.2422	1.493
22.2821	2.062	22.2821	2.843	22.2765	2.328	22.2821	2.272	22.2821	2.142				21.7277	1.58	21.7277	1.649	21.7277	1.921	22.2821	0.759	22.2821	1.517
22.3221	2.039	22.3221	2.769	22.3164	2.315	22.3221	2.201	22.3221	2.13				21.7666	1.511	21.7666	1.612	21.7666	1.84	22.3221	0.754	22.3221	1.465
22.362	1.933	22.362	2.812	22.3563	2.304	22.362	2.161	22.362	2.114				21.8055	1.48	21.8055	1.576	21.8055	1.803	22.362	0.689	22.362	1.448
22.4019	1.976	22.4019	2.746	22.3962	2.276	22.4019	2.11	22.4019	2.042				21.8445	1.485	21.8445	1.506	21.8445	1.831	22.4019	0.678	22.4019	1.416
22.4419	1.908	22.4419	2.746	22.4361	2.252	22.4419	2.08	22.4419	2.058				21.8834	1.36	21.8834	1.491	21.8834	1.753	22.4419	0.588	22.4419	1.41
22.4818	1.842	22.4818	2.696	22.4761	2.267	22.4818	2.077	22.4818	2.017				21.9223	1.374	21.9223	1.45	21.9223	1.728	22.4818	0.589	22.4818	1.368
22.5217	1.837	22.5217	2.677	22.516	2.185	22.5217	2.024	22.5217	1.983				21.9613	1.351	21.9613	1.476	21.9613	1.679	22.5217	0.556	22.5217	1.358
22.5617	1.854	22.5617	2.626	22.5559	2.215	22.5617	1.989	22.5617	1.982				22.0002	1.32	22.0002	1.48	22.0002	1.664	22.5617	0.556	22.5617	1.349
22.6016	1.723	22.6016	2.663	22.5958	2.23	22.6016	1.956	22.6016	1.915				22.0392	1.28	22.0392	1.433	22.0392	1.659	22.6016	0.48	22.6016	1.351
22.6415	1.753	22.6415	2.649	22.6358	2.213	22.6415	1.929	22.6415	1.946				22.0781	1.287	22.0781	1.427	22.0781	1.656	22.6415	0.485	22.6415	1.323
22.6815	1.744	22.6815	2.659	22.6757	2.226	22.6815	1.889	22.6815	1.922				22.117	1.31	22.117	1.438	22.117	1.659	22.6815	0.479	22.6815	1.326
22.7214	1.716	22.7214	2.662	22.7156	2.231	22.7214	1.859	22.7214	1.927				22.156	1.262	22.156	1.436	22.156	1.638	22.7214	0.48	22.7214	1.319
22.7613	1.673	22.7613	2.682	22.7555	2.322	22.7613	1.825	22.7613	1.914				22.1949	1.265	22.1949	1.427	22.1949	1.646	22.7613	0.45	22.7613	1.271
22.8013	1.667	22.8013	2.658	22.7954	2.154	22.8013	1.818	22.8013	1.901				22.2339	1.233	22.2339	1.435	22.2339	1.671	22.8013	0.484	22.8013	1.351
22.8412	1.685	22.8412	2.632	22.8354	2.208	22.8412	1.76	22.8412	1.925				22.2728	1.231	22.2728	1.421	22.2728	1.651	22.8412	0.436	22.8412	1.319
22.8811	1.719	22.8811	2.627	22.8753	2.248	22.8811	1.731	22.8811	1.961				22.3117	1.256	22.3117	1.417	22.3117	1.615	22.8811	0.447	22.8811	1.338
22.921	1.687	22.921	2.635	22.9152	2.256	22.921	1.686	22.921	1.955				22.3507	1.295	22.3507	1.441	22.3507	1.64	22.921	0.484	22.921	1.35
22.961	1.696	22.961	2.679	22.9551	2.322	22.961	1.667	22.961	1.936				22.3896	1.276	22.3896	1.456	22.3896	1.607	22.961	0.527	22.961	1.354
23.0009	1.719	23.0009	2.688	22.995	2.336	23.0009	1.621	23.0009	1.934				22.4285	1.269	22.4285	1.483	22.4285	1.658	23.0009	0.49	23.0009	1.363
23.0408	1.732	23.0408	2.673	23.035	2.375	23.0408	1.551	23.0408	2.004				22.4675	1.296	22.4675	1.501	22.4675	1.681	23.0408	0.555	23.0408	1.34
23.0808	1.715	23.0808	2.714	23.0749	2.384	23.0808	1.566	23.0808	1.972				22.5064	1.287	22.5064	1.544	22.5064	1.722	23.0808	0.52	23.0808	1.331
23.1207	1.772	23.1207	2.778	23.1148	2.399	23.1207	1.517	23.1207	2.061				22.5454	1.316	22.5454	1.569	22.5454	1.76	23.1207	0.537	23.1207	1.395
23.1606	1.854	23.1606	2.759	23.1547	2.467	23.1606	1.563	23.1606	2.094				22.5843	1.353	22.5843	1.608	22.5843	1.791	23.1606	0.607	23.1606	1.431
23.2006	1.841	23.2006	2.799	23.1947	2.518	23.2006	1.482	23.2006	2.1				22.6232	1.375	22.6232	1.685	22.6232	1.826	23.2006	0.672	23.2006	1.469
23.2405	1.922	23.2405	2.833	23.2346	2.57	23.2405	1.496	23.2405	2.167				22.6622	1.378	22.6622	1.703	22.6622	1.863	23.2405	0.72	23.2405	1.506
23.2804	2.005	23.2804	2.846	23.2745	2.661	23.2804	1.538	23.2804	2.207				22.7011	1.44	22.7011	1.804	22.7011	1.957	23.2804	0.796	23.2804	1.6
23.3204	2.056	23.3204	2.917	23.3144	2.697	23.3204	1.501	23.3204	2.264				22.7401	1.494	22.7401	1.897	22.7401	2.032	23.3204	0.857	23.3204	1.608
23.3603	2.071	23.3603	2.945	23.3543	2.705	23.3603	1.502	23.3603	2.248				22.779	1.545	22.779	1.991	22.779	2.077	23.3603	0.901	23.3603	1.701
23.4002	2.109	23.4002	2.983	23.3943	2.763	23.4002	1.506	23.4002	2.339				22.8179	1.616	22.8179	2.133	22.8179	2.179	23.4002	0.983	23.4002	1.718
23.4402	2.154	23.4402	3.03	23.4342	2.813	23.4402	1.496	23.4402	2.408				22.8569	1.598	22.8569	2.223	22.8569	2.292	23.4402	1.109	23.4402	1.734
23.4801	2.159	23.4801	3.024	23.4741	2.84	23.4801	1.525	23.4801	2.434				22.8958	1.744	22.8958	2.356	22.8958	2.427	23.4801	1.206	23.4801	1.842
23.52	2.287	23.52	3.08	23.514	2.897	23.52	1.494	23.52	2.515				22.9347	1.839	22.9347	2.526	22.9347	2.514	23.52	1.25	23.52	1.87
23.56	2.257	23.56	3.135	23.554	2.962	23.56	1.486	23.56	2.531				22.9737	1.948	22.9737	2.69	22.9737	2.702	23.56	1.389	23.56	1.909
23.5999	2.301	23.5999	3.133	23.5939	2.994	23.5999	1.498	23.5999	2.531				23.0126	2.036	23.0126	2.864	23.0126	2.833	23.5999	1.46	23.5999	1.982
23.6398	2.372	23.6398	3.157	23.6338	3.042	23.6398	1.527	23.6398	2.604				23.0516	2.138	23.0516	3.012	23.0516	3.021	23.6398	1.548	23.6398	2.055
23.6798	2.345	23.6798	3.187	23.6737	3.093	23.6798	1.516	23.6798	2.676				23.0905	2.256	23.0905	3.182	23.0905	3.153	23.6798	1.654	23.6798	2.149
23.7197	2.389	23.7197	3.174	23.7136	3.086	23.7197	1.548	23.7197	2.686				23.1294	2.348	23.1294	3.337	23.1294	3.295	23.7197	1.748	23.7197	2.208
23.7596	2.43	23.7596	3.205	23.7536	3.105	23.7596	1.519	23.7596	2.685				23.1684	2.451	23.1684	3.495	23.1684	3.439	23.7596	1.845	23.7596	2.272
23.7996	2.481	23.7996	3.235	23.7935	3.14	23.7996	1.519	23.7996	2.717				23.2073	2.556	23.2073	3.677	23.2073	3.56	23.7996	1.964	23.7996	2.286
23.8395	2.482	23.8395	3.308	23.8334	3.193	23.8395	1.514	23.8395	2.74				23.2463	2.687	23.2463	3.803	23.2463	3.681	23.8395	2.049	23.8395	2.417
23.8794	2.532	23.8794	3.273	23.8733	3.178	23.8794	1.539	23.8794	2.771				23.2852	2.774	23.2852	3.909	23.2852	3.789	23.8794	2.081	23.8794	2.465
23.9194	2.541	23.9194	3.308	23.9133	3.227	23.9194	1.492	23.9194	2.748				23.3241	2.861	23.3241	4.019	23.3241	3.89	23.9194	2.193	23.9194	2.524
23.9593	2.524	23.9593	3.301	23.9532	3.261	23.9593	1.491	23.9593	2.749				23.3631	2.965	23.3631	4.122	23.3631	3.979	23.9593	2.228	23.9593	2.59
23.9992	2.553	23.9992	3.301	23.9931	3.273	23.9992	1.5	23.9992	2.76				23.402	3.009	23.402	4.195	23.402	4.045	23.9992	2.306	23.9992	2.673
24.0391	2.538	24.0391	3.345	24.033	3.254	24.0391	1.496	24.0391	2.797				23.4409	3.06	23.4409	4.28	23.4409	4.096	24.0391	2.421	24.0391	2.747
24.0791	2.573	24.0791	3.344	24.0729	3.249	24.0791	1.48	24.0791	2.781				23.4799	3.107	23.4799	4.321	23.4799	4.175	24.0791	2.397	24.0791	2.709
24.119	2.547	24.119	3.309	24.1129	3.276	24.119	1.465	24.119	2.804				23.5188	3.157	23.5188	4.378	23.5188	4.208	24.119	2.517	24.119	2.773
24.1589	2.575	24.1589	3.378	24.1528	3.296	24.1589	1.515	24.1589	2.759				23.5578	3.19	23.5578	4.405	23.5578	4.229	24.1589	2.542	24.1589	2.884
24.1989	2.633	24.1989	3.382	24.1927	3.328	24.1989	1.45	24.1989	2.807				23.5967	3.216	23.5967	4.452	23.5967	4.206	24.1989	2.578	24.1989	2.934
24.2388	2.633	24.2388	3.412	24.2326	3.345	24.2388	1.468	24.2388	2.832				23.6356	3.168	23.6356	4.445	23.6356	4.23	24.2388	2.68	24.2388	3.025
24.2787	2.639	24.2787	3.426	24.2726	3.372	24.2787	1.522	24.2787	2.883				23.6746	3.168	23.6746	4.476	23.6746	4.196	24.2787	2.772	24.2787	3.133
24.3187	2.663	24.3187	3.463	24.3125	3.432	24.3187	1.494	24.3187	2.832				23.7135	3.177	23.7135	4.442	23.7135	4.216	24.3187	2.88	24.3187	3.179
24.3586	2.761	24.3586	3.486	24.3524	3.456	24.3586	1.542	24.3586	2.886				23.7525	3.209	23.7525	4.411	23.7525	4.19	24.3586	2.97	24.3586	3.301
24.3985	2.8	24.3985	3.525	24.3923	3.481	24.3985	1.605	24.3985	2.967				23.7914	3.141	23.7914	4.376	23.7914	4.11	24.3985	3.071	24.3985	3.366
24.4385	2.873	24.4385	3.599	24.4322	3.543	24.4385	1.653	24.4385	2.97				23.8303	3.141	23.8303	4.373	23.8303	4.111	24.4385	3.137	24.4385	3.496
24.4784	2.922	24.4784	3.627	24.4722	3.603	24.4784	1.677	24.4784	3.064				23.8693	3.055	23.8693	4.34	23.8693	4.055	24.4784	3.227	24.4784	3.545
24.5183	2.969	24.5183	3.638	24.5121	3.633	24.5183	1.748	24.5183	3.088				23.9082	3.095	23.9082	4.26	23.9082	3.985	24.5183	3.281	24.5183	3.679
24.5583	3.115	24.5583	3.73	24.552	3.694	24.5583	1.776	24.5583	3.127				23.9471	3.058	23.9471	4.208	23.9471	3.953	24.5583	3.353	24.5583	3.759
24.5982	3.157	24.5982	3.785	24.5919	3.725	24.5982	1.81	24.5982	3.177				23.9861	3.047	23.9861	4.198	23.9861	3.912	24.5982	3.476	24.5982	3.815
24.6381	3.186	24.6381	3.766	24.6319	3.695	24.6381	1.9	24.6381	3.204				24.025	3.044	24.025	4.147	24.025	3.831	24.6381	3.523	24.6381	3.908
24.6781	3.304	24.6781	3.807	24.6718	3.75	24.6781	1.915	24.6781	3.219				24.064	3.037	24.064	4.115	24.064	3.799	24.6781	3.574	24.6781	3.973
24.718	3.436	24.718	3.847	24.7117	3.792	24.718	1.958	24.718	3.246				24.1029	3.074	24.1029	4.04	24.1029	3.759	24.718	3.599	24.718	4.078
24.7579	3.473	24.7579	3.823	24.7516	3.781	24.7579	2.002	24.7579	3.244				24.1418	3.048	24.1418	4.001	24.1418	3.702	24.7579	3.641	24.7579	4.099
24.7979	3.526	24.7979	3.881	24.7915	3.781	24.7979	1.988	24.7979	3.27				24.1808	3.057	24.1808	4.001	24.1808	3.687	24.7979	3.633	24.7979	4.124
24.8378	3.581	24.8378	3.799	24.8315	3.76	24.8378	2.015	24.8378	3.25				24.2197	3.111	24.2197	3.94	24.2197	3.653	24.8378	3.647	24.8378	4.161
24.8777	3.575	24.8777	3.801	24.8714	3.766	24.8777	2.023	24.8777	3.187				24.2587	3.174	24.2587	3.924	24.2587	3.645	24.8777	3.652	24.8777	4.149
24.9177	3.642	24.9177	3.764	24.9113	3.745	24.9177	2.034	24.9177	3.178				24.2976	3.188	24.2976	3.906	24.2976	3.645	24.9177	3.663	24.9177	4.195
24.9576	3.672	24.9576	3.725	24.9512	3.701	24.9576	1.999	24.9576	3.152				24.3365	3.266	24.3365	3.92	24.3365	3.62	24.9576	3.601	24.9576	4.156
24.9975	3.671	24.9975	3.654	24.9911	3.592	24.9975	1.997	24.9975	3.114				24.3755	3.335	24.3755	3.937	24.3755	3.648	24.9975	3.549	24.9975	4.109
25.0375	3.612	25.0375	3.649	25.0311	3.597	25.0375	1.95	25.0375	3.056				24.4144	3.431	24.4144	3.969	24.4144	3.645	25.0375	3.443	25.0375	4.12
25.0774	3.606	25.0774	3.533	25.071	3.541	25.0774	1.903	25.0774	3.017				24.4533	3.446	24.4533	3.985	24.4533	3.653	25.0774	3.456	25.0774	4.044
25.1173	3.549	25.1173	3.451	25.1109	3.423	25.1173	1.855	25.1173	2.925				24.4923	3.515	24.4923	3.962	24.4923	3.67	25.1173	3.367	25.1173	3.961
25.1572	3.481	25.1572	3.409	25.1508	3.344	25.1572	1.73	25.1572	2.859				24.5312	3.55	24.5312	3.971	24.5312	3.657	25.1572	3.219	25.1572	3.895
25.1972	3.417	25.1972	3.342	25.1908	3.272	25.1972	1.66	25.1972	2.789				24.5702	3.596	24.5702	3.953	24.5702	3.675	25.1972	3.127	25.1972	3.836
25.2371	3.323	25.2371	3.296	25.2307	3.213	25.2371	1.638	25.2371	2.695				24.6091	3.591	24.6091	3.958	24.6091	3.651	25.2371	3.098	25.2371	3.792
25.277	3.268	25.277	3.23	25.2706	3.125	25.277	1.559	25.277	2.537				24.648	3.643	24.648	3.933	24.648	3.658	25.277	3.015	25.277	3.671
25.317	3.192	25.317	3.165	25.3105	3.032	25.317	1.47	25.317	2.559				24.687	3.646	24.687	3.889	24.687	3.657	25.317	2.882	25.317	3.633
25.3569	3.086	25.3569	3.049	25.3504	2.997	25.3569	1.414	25.3569	2.5				24.7259	3.633	24.7259	3.847	24.7259	3.628	25.3569	2.826	25.3569	3.533
25.3968	3.017	25.3968	2.986	25.3904	2.852	25.3968	1.268	25.3968	2.333				24.7649	3.638	24.7649	3.856	24.7649	3.571	25.3968	2.705	25.3968	3.542
25.4368	2.908	25.4368	2.929	25.4303	2.82	25.4368	1.188	25.4368	2.232				24.8038	3.592	24.8038	3.724	24.8038	3.482	25.4368	2.567	25.4368	3.351
25.4767	2.82	25.4767	2.854	25.4702	2.699	25.4767	1.073	25.4767	2.129				24.8427	3.552	24.8427	3.695	24.8427	3.511	25.4767	2.449	25.4767	3.196
25.5166	2.686	25.5166	2.752	25.5101	2.625	25.5166	0.943	25.5166	2.006				24.8817	3.498	24.8817	3.641	24.8817	3.381	25.5166	2.295	25.5166	3.069
25.5566	2.595	25.5566	2.69	25.5501	2.55	25.5566	0.846	25.5566	1.914				24.9206	3.438	24.9206	3.543	24.9206	3.339	25.5566	2.096	25.5566	2.922
25.5965	2.46	25.5965	2.649	25.59	2.424	25.5965	0.668	25.5965	1.713				24.9595	3.339	24.9595	3.471	24.9595	3.241	25.5965	1.912	25.5965	2.785
25.6364	2.362	25.6364	2.517	25.6299	2.324	25.6364	0.512	25.6364	1.518				24.9985	3.287	24.9985	3.368	24.9985	3.189	25.6364	1.66	25.6364	2.501
25.6764	2.177	25.6764	2.427	25.6698	2.197	25.6764	0.289	25.6764	1.278				25.0374	3.239	25.0374	3.27	25.0374	3.096	25.6764	1.43	25.6764	2.173
25.7163	2.098	25.7163	2.377	25.7097	2.099	25.7163	0.062	25.7163	0.985				25.0764	3.141	25.0764	3.193	25.0764	3.008	25.7163	1.034	25.7163	1.836
25.7562	1.875	25.7562	2.26	25.7497	1.948	25.7562	-0.215	25.7562	0.679				25.1153	3.073	25.1153	3.082	25.1153	2.93	25.7562	0.656	25.7562	1.475
25.7962	1.677	25.7962	2.166	25.7896	1.778	25.7962	-0.553	25.7962	0.295				25.1542	2.931	25.1542	2.97	25.1542	2.844	25.7962	0.198	25.7962	1.023
25.8361	1.433	25.8361	2.063	25.8295	1.603	25.8361	-0.975	25.8361	-0.111				25.1932	2.858	25.1932	2.887	25.1932	2.706	25.8361	-0.366	25.8361	0.47
25.876	1.116	25.876	1.958	25.8694	1.373	25.876	-1.481	25.876	-0.591				25.2321	2.787	25.2321	2.758	25.2321	2.671	25.876	-0.947	25.876	-0.045
25.916	0.78	25.916	1.828	25.9094	1.161	25.916	-1.984	25.916	-1.133				25.2711	2.708	25.2711	2.673	25.2711	2.585	25.916	-1.619	25.916	-0.758
25.9559	0.411	25.9559	1.701	25.9493	0.928	25.9559	-2.558	25.9559	-1.637				25.31	2.661	25.31	2.638	25.31	2.508	25.9559	-2.349	25.9559	-1.464
25.9958	-0.027	25.9958	1.533	25.9892	0.691	25.9958	-3.188	25.9958	-2.217				25.3489	2.555	25.3489	2.533	25.3489	2.389	25.9958	-3.118	25.9958	-2.241
26.0358	-0.511	26.0358	1.439	26.0291	0.442	26.0358	-3.891	26.0358	-2.831				25.3879	2.475	25.3879	2.432	25.3879	2.335	26.0358	-3.908	26.0358	-3.012
26.0757	-1.094	26.0757	1.256	26.069	0.138	26.0757	-4.548	26.0757	-3.408				25.4268	2.38	25.4268	2.361	25.4268	2.263	26.0757	-4.737	26.0757	-3.757
26.1156	-1.647	26.1156	1.141	26.109	-0.076	26.1156	-5.289	26.1156	-3.993				25.4657	2.311	25.4657	2.245	25.4657	2.208	26.1156	-5.545	26.1156	-4.551
26.1556	-2.318	26.1556	0.996	26.1489	-0.323	26.1556	-5.947	26.1556	-4.561				25.5047	2.228	25.5047	2.182	25.5047	2.117	26.1556	-6.258	26.1556	-5.312
26.1955	-2.896	26.1955	0.871	26.1888	-0.565	26.1955	-6.513	26.1955	-5.033				25.5436	2.15	25.5436	2.094	25.5436	2.023	26.1955	-6.961	26.1955	-6.064
26.2354	-3.472	26.2354	0.745	26.2287	-0.741	26.2354	-6.568	26.2354	-5.436				25.5826	2.036	25.5826	2.012	25.5826	1.934	26.2354	-7.586	26.2354	-6.648
26.2753	-4.011	26.2753	0.678	26.2687	-0.912	26.2753	-7.017	26.2753	-5.791				25.6215	1.946	25.6215	1.901	25.6215	1.865	26.2753	-8.103	26.2753	-7.184
26.3153	-4.55	26.3153	0.59	26.3086	-1.062	26.3153	-7.479	26.3153	-6.012				25.6604	1.789	25.6604	1.844	25.6604	1.782	26.3153	-8.493	26.3153	-7.581
26.3552	-5.008	26.3552	0.558	26.3485	-1.172	26.3552	-7.805	26.3552	-6.255				25.6994	1.663	25.6994	1.698	25.6994	1.685	26.3552	-8.748	26.3552	-7.923
26.3951	-5.424	26.3951	0.477	26.3884	-1.244	26.3951	-8.043	26.3951	-6.367				25.7383	1.513	25.7383	1.637	25.7383	1.552	26.3951	-8.911	26.3951	-8.133
26.4351	-5.777	26.4351	0.441	26.4283	-1.252	26.4351	-8.152	26.4351	-6.388				25.7773	1.352	25.7773	1.494	25.7773	1.473	26.4351	-8.991	26.4351	-8.196
26.475	-6.028	26.475	0.434	26.4683	-1.316	26.475	-8.288	26.475	-6.366				25.8162	1.159	25.8162	1.389	25.8162	1.377	26.475	-8.947	26.475	-8.202
26.5149	-6.275	26.5149	0.42	26.5082	-1.3	26.5149	-8.231	26.5149	-6.238				25.8551	0.998	25.8551	1.298	25.8551	1.225	26.5149	-8.819	26.5149	-8.124
26.5549	-6.346	26.5549	0.42	26.5481	-1.243	26.5549	-8.11	26.5549	-6.052				25.8941	0.765	25.8941	1.142	25.8941	1.127	26.5549	-8.604	26.5549	-7.926
26.5948	-6.371	26.5948	0.4	26.588	-1.191	26.5948	-7.897	26.5948	-5.852				25.933	0.592	25.933	1.041	25.933	1.027	26.5948	-8.302	26.5948	-7.679
26.6347	-6.308	26.6347	0.439	26.6279	-1.123	26.6347	-7.663	26.6347	-5.511				25.9719	0.404	25.9719	0.906	25.9719	0.869	26.6347	-7.918	26.6347	-7.319
26.6747	-6.247	26.6747	0.476	26.6679	-1.044	26.6747	-7.367	26.6747	-5.2				26.0109	0.154	26.0109	0.792	26.0109	0.745	26.6747	-7.431	26.6747	-6.896
26.7146	-6.027	26.7146	0.569	26.7078	-0.911	26.7146	-7.018	26.7146	-4.877				26.0498	-0.062	26.0498	0.639	26.0498	0.631	26.7146	-6.982	26.7146	-6.439
26.7545	-5.782	26.7545	0.571	26.7477	-0.796	26.7545	-6.592	26.7545	-4.462				26.0888	-0.208	26.0888	0.518	26.0888	0.492	26.7545	-6.533	26.7545	-6.022
26.7945	-5.469	26.7945	0.613	26.7876	-0.673	26.7945	-6.166	26.7945	-4.066				26.1277	-0.41	26.1277	0.428	26.1277	0.394	26.7945	-5.964	26.7945	-5.52
26.8344	-5.223	26.8344	0.694	26.8276	-0.514	26.8344	-5.714	26.8344	-3.691				26.1666	-0.558	26.1666	0.367	26.1666	0.321	26.8344	-5.419	26.8344	-5.015
26.8743	-4.818	26.8743	0.765	26.8675	-0.389	26.8743	-5.26	26.8743	-3.304				26.2056	-0.69	26.2056	0.294	26.2056	0.265	26.8743	-4.885	26.8743	-4.486
26.9143	-4.403	26.9143	0.809	26.9074	-0.273	26.9143	-4.786	26.9143	-2.932				26.2445	-0.755	26.2445	0.214	26.2445	0.248	26.9143	-4.377	26.9143	-3.95
26.9542	-4.066	26.9542	0.886	26.9473	-0.118	26.9542	-4.32	26.9542	-2.536				26.2835	-0.873	26.2835	0.197	26.2835	0.133	26.9542	-3.821	26.9542	-3.441
26.9941	-3.658	26.9941	0.908	26.9872	0.016	26.9941	-3.896	26.9941	-2.201				26.3224	-0.903	26.3224	0.175	26.3224	0.1	26.9941	-3.333	26.9941	-2.986
27.0341	-3.237	27.0341	0.94	27.0272	0.12	27.0341	-3.435	27.0341	-1.824				26.3613	-0.929	26.3613	0.151	26.3613	0.073	27.0341	-2.854	27.0341	-2.51
27.074	-2.856	27.074	0.972	27.0671	0.216	27.074	-3.014	27.074	-1.496				26.4003	-0.945	26.4003	0.14	26.4003	0.077	27.074	-2.433	27.074	-2.094
27.1139	-2.436	27.1139	1.005	27.107	0.344	27.1139	-2.64	27.1139	-1.225				26.4392	-0.886	26.4392	0.142	26.4392	0.087	27.1139	-2.021	27.1139	-1.728
27.1539	-2.073	27.1539	1.092	27.1469	0.377	27.1539	-2.288	27.1539	-0.925				26.4781	-0.876	26.4781	0.158	26.4781	0.079	27.1539	-1.643	27.1539	-1.357
27.1938	-1.744	27.1938	1.086	27.1869	0.512	27.1938	-1.992	27.1938	-0.686				26.5171	-0.83	26.5171	0.181	26.5171	0.108	27.1938	-1.351	27.1938	-1.012
27.2337	-1.395	27.2337	1.152	27.2268	0.58	27.2337	-1.645	27.2337	-0.462				26.556	-0.735	26.556	0.182	26.556	0.184	27.2337	-1.051	27.2337	-0.772
27.2737	-1.045	27.2737	1.167	27.2667	0.656	27.2737	-1.365	27.2737	-0.235				26.595	-0.637	26.595	0.265	26.595	0.192	27.2737	-0.748	27.2737	-0.442
27.3136	-0.764	27.3136	1.168	27.3066	0.72	27.3136	-1.097	27.3136	-0.076				26.6339	-0.551	26.6339	0.266	26.6339	0.278	27.3136	-0.51	27.3136	-0.192
27.3535	-0.426	27.3535	1.245	27.3465	0.809	27.3535	-0.825	27.3535	0.077				26.6728	-0.462	26.6728	0.345	26.6728	0.312	27.3535	-0.318	27.3535	-0.02
27.3934	-0.24	27.3934	1.27	27.3865	0.872	27.3934	-0.65	27.3934	0.275				26.7118	-0.303	26.7118	0.434	26.7118	0.382	27.3934	-0.062	27.3934	0.189
27.4334	-0.047	27.4334	1.241	27.4264	0.921	27.4334	-0.472	27.4334	0.404				26.7507	-0.185	26.7507	0.423	26.7507	0.477	27.4334	0.088	27.4334	0.307
27.4733	0.148	27.4733	1.289	27.4663	0.945	27.4733	-0.279	27.4733	0.494				26.7897	-0.101	26.7897	0.542	26.7897	0.567	27.4733	0.215	27.4733	0.47
27.5132	0.333	27.5132	1.271	27.5062	0.969	27.5132	-0.127	27.5132	0.595				26.8286	0.024	26.8286	0.614	26.8286	0.624	27.5132	0.392	27.5132	0.572
27.5532	0.46	27.5532	1.255	27.5462	1.004	27.5532	-0.036	27.5532	0.631				26.8675	0.164	26.8675	0.672	26.8675	0.678	27.5532	0.457	27.5532	0.688
27.5931	0.604	27.5931	1.321	27.5861	1.031	27.5931	0.08	27.5931	0.719				26.9065	0.276	26.9065	0.728	26.9065	0.754	27.5931	0.536	27.5931	0.776
27.633	0.726	27.633	1.313	27.626	1.018	27.633	0.147	27.633	0.801				26.9454	0.326	26.9454	0.801	26.9454	0.809	27.633	0.688	27.633	0.82
27.673	0.786	27.673	1.304	27.6659	0.996	27.673	0.228	27.673	0.861				26.9843	0.473	26.9843	0.826	26.9843	0.866	27.673	0.697	27.673	0.876
27.7129	0.897	27.7129	1.287	27.7058	1.066	27.7129	0.312	27.7129	0.925				27.0233	0.561	27.0233	0.915	27.0233	0.913	27.7129	0.761	27.7129	0.961
27.7528	0.949	27.7528	1.264	27.7458	1.02	27.7528	0.411	27.7528	0.944				27.0622	0.667	27.0622	0.947	27.0622	0.984	27.7528	0.839	27.7528	0.998
27.7928	0.963	27.7928	1.293	27.7857	1.025	27.7928	0.408	27.7928	0.945				27.1012	0.751	27.1012	0.998	27.1012	1.062	27.7928	0.856	27.7928	1.064
27.8327	0.972	27.8327	1.301	27.8256	1.05	27.8327	0.434	27.8327	0.986				27.1401	0.803	27.1401	1.056	27.1401	1.102	27.8327	0.923	27.8327	1.103
27.8726	1.061	27.8726	1.284	27.8655	1.05	27.8726	0.471	27.8726	0.982				27.179	0.904	27.179	1.081	27.179	1.134	27.8726	0.923	27.8726	1.117
27.9126	1.078	27.9126	1.34	27.9055	1.077	27.9126	0.489	27.9126	1.011				27.218	0.919	27.218	1.126	27.218	1.182	27.9126	0.959	27.9126	1.165
27.9525	1.078	27.9525	1.337	27.9454	1.072	27.9525	0.542	27.9525	1.012				27.2569	0.996	27.2569	1.147	27.2569	1.215	27.9525	0.932	27.9525	1.183
27.9924	1.096	27.9924	1.289	27.9853	1.083	27.9924	0.567	27.9924	1.015				27.2959	1.062	27.2959	1.182	27.2959	1.247	27.9924	0.958	27.9924	1.192
28.0324	1.098	28.0324	1.305	28.0252	1.087	28.0324	0.579	28.0324	1.025				27.3348	1.073	27.3348	1.187	27.3348	1.282	28.0324	1.036	28.0324	1.198
28.0723	1.102	28.0723	1.341	28.0651	1.107	28.0723	0.605	28.0723	1.028				27.3737	1.112	27.3737	1.223	27.3737	1.338	28.0723	1.013	28.0723	1.206
28.1122	1.114	28.1122	1.297	28.1051	1.068	28.1122	0.574	28.1122	1.037				27.4127	1.155	27.4127	1.251	27.4127	1.34	28.1122	1.035	28.1122	1.275
28.1522	1.098	28.1522	1.297	28.145	1.051	28.1522	0.54	28.1522	1.019				27.4516	1.129	27.4516	1.277	27.4516	1.361	28.1522	1.09	28.1522	1.232
28.1921	1.04	28.1921	1.253	28.1849	1.039	28.1921	0.61	28.1921	1.095				27.4905	1.136	27.4905	1.252	27.4905	1.362	28.1921	1.061	28.1921	1.285
28.232	1.054	28.232	1.267	28.2248	1.041	28.232	0.617	28.232	1.06				27.5295	1.167	27.5295	1.283	27.5295	1.353	28.232	1.031	28.232	1.278
28.272	1.066	28.272	1.23	28.2647	0.995	28.272	0.644	28.272	1.101				27.5684	1.205	27.5684	1.286	27.5684	1.392	28.272	1.069	28.272	1.35
28.3119	1.044	28.3119	1.286	28.3047	1.033	28.3119	0.644	28.3119	1.082				27.6074	1.213	27.6074	1.291	27.6074	1.38	28.3119	1.023	28.3119	1.343
28.3518	1.045	28.3518	1.265	28.3446	1.056	28.3518	0.659	28.3518	1.084				27.6463	1.204	27.6463	1.297	27.6463	1.397	28.3518	1.036	28.3518	1.367
28.3918	1.037	28.3918	1.328	28.3845	1.077	28.3918	0.664	28.3918	1.07				27.6852	1.186	27.6852	1.35	27.6852	1.436	28.3918	1.087	28.3918	1.394
28.4317	1.011	28.4317	1.31	28.4244	1.085	28.4317	0.674	28.4317	1.111				27.7242	1.216	27.7242	1.325	27.7242	1.401	28.4317	1.056	28.4317	1.41
28.4716	0.986	28.4716	1.297	28.4644	1.091	28.4716	0.677	28.4716	1.146				27.7631	1.197	27.7631	1.319	27.7631	1.416	28.4716	1.094	28.4716	1.368
28.5115	1.001	28.5115	1.334	28.5043	1.081	28.5115	0.719	28.5115	1.188				27.802	1.202	27.802	1.301	27.802	1.403	28.5115	1.103	28.5115	1.38
28.5515	1.002	28.5515	1.336	28.5442	1.102	28.5515	0.669	28.5515	1.112				27.841	1.193	27.841	1.311	27.841	1.394	28.5515	1.098	28.5515	1.398
28.5914	0.986	28.5914	1.343	28.5841	1.124	28.5914	0.73	28.5914	1.191				27.8799	1.192	27.8799	1.324	27.8799	1.408	28.5914	1.107	28.5914	1.402
28.6313	1.011	28.6313	1.334	28.624	1.12	28.6313	0.786	28.6313	1.188				27.9189	1.16	27.9189	1.27	27.9189	1.382	28.6313	1.12	28.6313	1.482
28.6713	0.996	28.6713	1.327	28.664	1.125	28.6713	0.71	28.6713	1.149				27.9578	1.195	27.9578	1.3	27.9578	1.381	28.6713	1.148	28.6713	1.517
28.7112	1.017	28.7112	1.377	28.7039	1.171	28.7112	0.764	28.7112	1.197				27.9967	1.218	27.9967	1.275	27.9967	1.408	28.7112	1.159	28.7112	1.48
28.7511	0.982	28.7511	1.361	28.7438	1.15	28.7511	0.821	28.7511	1.219				28.0357	1.198	28.0357	1.306	28.0357	1.409	28.7511	1.183	28.7511	1.502
28.7911	0.957	28.7911	1.377	28.7837	1.116	28.7911	0.851	28.7911	1.264				28.0746	1.218	28.0746	1.283	28.0746	1.398	28.7911	1.187	28.7911	1.517
28.831	0.984	28.831	1.362	28.8237	1.195	28.831	0.825	28.831	1.253				28.1136	1.2	28.1136	1.305	28.1136	1.413	28.831	1.186	28.831	1.559
28.8709	0.957	28.8709	1.374	28.8636	1.174	28.8709	0.796	28.8709	1.28				28.1525	1.19	28.1525	1.305	28.1525	1.397	28.8709	1.221	28.8709	1.588
28.9109	1.004	28.9109	1.378	28.9035	1.199	28.9109	0.858	28.9109	1.304				28.1914	1.207	28.1914	1.327	28.1914	1.409	28.9109	1.231	28.9109	1.598
28.9508	1.026	28.9508	1.383	28.9434	1.176	28.9508	0.887	28.9508	1.336				28.2304	1.218	28.2304	1.297	28.2304	1.386	28.9508	1.251	28.9508	1.556
28.9907	0.991	28.9907	1.371	28.9833	1.197	28.9907	0.925	28.9907	1.362				28.2693	1.203	28.2693	1.314	28.2693	1.406	28.9907	1.241	28.9907	1.602
29.0307	1.013	29.0307	1.42	29.0233	1.233	29.0307	0.979	29.0307	1.331				28.3082	1.215	28.3082	1.293	28.3082	1.407	29.0307	1.267	29.0307	1.622
29.0706	1.013	29.0706	1.414	29.0632	1.253	29.0706	0.93	29.0706	1.361				28.3472	1.156	28.3472	1.282	28.3472	1.409	29.0706	1.278	29.0706	1.674
29.1105	1.046	29.1105	1.428	29.1031	1.272	29.1105	1.001	29.1105	1.38				28.3861	1.178	28.3861	1.292	28.3861	1.401	29.1105	1.294	29.1105	1.658
29.1505	0.955	29.1505	1.462	29.143	1.291	29.1505	1.034	29.1505	1.46				28.4251	1.178	28.4251	1.297	28.4251	1.4	29.1505	1.279	29.1505	1.707
29.1904	1.013	29.1904	1.422	29.183	1.256	29.1904	1.038	29.1904	1.454				28.464	1.185	28.464	1.297	28.464	1.402	29.1904	1.35	29.1904	1.712
29.2303	0.998	29.2303	1.413	29.2229	1.312	29.2303	1.029	29.2303	1.467				28.5029	1.174	28.5029	1.3	28.5029	1.409	29.2303	1.369	29.2303	1.696
29.2703	1.025	29.2703	1.453	29.2628	1.286	29.2703	1.04	29.2703	1.489				28.5419	1.154	28.5419	1.298	28.5419	1.451	29.2703	1.326	29.2703	1.707
29.3102	1.078	29.3102	1.422	29.3027	1.358	29.3102	1.046	29.3102	1.522				28.5808	1.188	28.5808	1.305	28.5808	1.41	29.3102	1.334	29.3102	1.716
29.3501	1.026	29.3501	1.484	29.3426	1.278	29.3501	1.114	29.3501	1.536				28.6198	1.172	28.6198	1.313	28.6198	1.417	29.3501	1.426	29.3501	1.772
29.3901	1.037	29.3901	1.536	29.3826	1.401	29.3901	1.154	29.3901	1.528				28.6587	1.186	28.6587	1.333	28.6587	1.43	29.3901	1.417	29.3901	1.709
29.43	1.016	29.43	1.485	29.4225	1.406	29.43	1.24	29.43	1.611				28.6976	1.19	28.6976	1.297	28.6976	1.392	29.43	1.425	29.43	1.795
29.4699	1.02	29.4699	1.522	29.4624	1.409	29.4699	1.196	29.4699	1.655				28.7366	1.162	28.7366	1.281	28.7366	1.415	29.4699	1.43	29.4699	1.815
29.5099	1.042	29.5099	1.579	29.5023	1.477	29.5099	1.232	29.5099	1.648				28.7755	1.187	28.7755	1.32	28.7755	1.419	29.5099	1.401	29.5099	1.838
29.5498	1.047	29.5498	1.598	29.5423	1.476	29.5498	1.275	29.5498	1.661				28.8144	1.156	28.8144	1.298	28.8144	1.407	29.5498	1.446	29.5498	1.864
29.5897	1.126	29.5897	1.565	29.5822	1.527	29.5897	1.268	29.5897	1.702				28.8534	1.158	28.8534	1.279	28.8534	1.406	29.5897	1.485	29.5897	1.836
29.6296	1.088	29.6296	1.603	29.6221	1.542	29.6296	1.286	29.6296	1.653				28.8923	1.175	28.8923	1.276	28.8923	1.387	29.6296	1.501	29.6296	1.867
29.6696	1.081	29.6696	1.677	29.662	1.551	29.6696	1.359	29.6696	1.745				28.9313	1.18	28.9313	1.29	28.9313	1.436	29.6696	1.474	29.6696	1.858
29.7095	1.122	29.7095	1.657	29.7019	1.567	29.7095	1.43	29.7095	1.769				28.9702	1.187	28.9702	1.294	28.9702	1.433	29.7095	1.485	29.7095	1.901
29.7494	1.138	29.7494	1.679	29.7419	1.567	29.7494	1.369	29.7494	1.694				29.0091	1.192	29.0091	1.31	29.0091	1.46	29.7494	1.521	29.7494	1.873
29.7894	1.102	29.7894	1.7	29.7818	1.582	29.7894	1.381	29.7894	1.751				29.0481	1.184	29.0481	1.309	29.0481	1.444	29.7894	1.512	29.7894	1.93
29.8293	1.134	29.8293	1.705	29.8217	1.673	29.8293	1.412	29.8293	1.767				29.087	1.207	29.087	1.316	29.087	1.44	29.8293	1.54	29.8293	1.902
29.8692	1.104	29.8692	1.707	29.8616	1.637	29.8692	1.408	29.8692	1.782				29.126	1.194	29.126	1.302	29.126	1.452	29.8692	1.551	29.8692	1.864
29.9092	1.129	29.9092	1.771	29.9015	1.701	29.9092	1.411	29.9092	1.814				29.1649	1.226	29.1649	1.306	29.1649	1.426	29.9092	1.535	29.9092	1.907
29.9491	1.154	29.9491	1.791	29.9415	1.721	29.9491	1.459	29.9491	1.759				29.2038	1.2	29.2038	1.306	29.2038	1.475	29.9491	1.546	29.9491	1.881
29.989	1.16	29.989	1.754	29.9814	1.754	29.989	1.452	29.989	1.85				29.2428	1.173	29.2428	1.286	29.2428	1.456	29.989	1.585	29.989	1.899
30.029	1.175	30.029	1.826	30.0213	1.767	30.029	1.454	30.029	1.78				29.2817	1.211	29.2817	1.333	29.2817	1.461	30.029	1.602	30.029	1.903
30.0689	1.197	30.0689	1.809	30.0612	1.753	30.0689	1.508	30.0689	1.815				29.3206	1.219	29.3206	1.316	29.3206	1.44	30.0689	1.626	30.0689	1.911
30.1088	1.135	30.1088	1.828	30.1012	1.807	30.1088	1.498	30.1088	1.842				29.3596	1.258	29.3596	1.332	29.3596	1.425	30.1088	1.584	30.1088	1.947
30.1488	1.133	30.1488	1.845	30.1411	1.785	30.1488	1.544	30.1488	1.79				29.3985	1.23	29.3985	1.311	29.3985	1.459	30.1488	1.603	30.1488	1.919
30.1887	1.194	30.1887	1.802	30.181	1.83	30.1887	1.546	30.1887	1.805				29.4375	1.206	29.4375	1.344	29.4375	1.447	30.1887	1.608	30.1887	1.927
30.2286	1.109	30.2286	1.874	30.2209	1.831	30.2286	1.54	30.2286	1.795				29.4764	1.248	29.4764	1.333	29.4764	1.468	30.2286	1.587	30.2286	1.949
30.2686	1.143	30.2686	1.843	30.2608	1.818	30.2686	1.516	30.2686	1.785				29.5153	1.216	29.5153	1.346	29.5153	1.45	30.2686	1.581	30.2686	1.865
30.3085	1.171	30.3085	1.853	30.3008	1.837	30.3085	1.552	30.3085	1.79				29.5543	1.249	29.5543	1.338	29.5543	1.467	30.3085	1.602	30.3085	1.869
30.3484	1.155	30.3484	1.896	30.3407	1.888	30.3484	1.542	30.3484	1.817				29.5932	1.225	29.5932	1.307	29.5932	1.455	30.3484	1.607	30.3484	1.856
30.3884	1.154	30.3884	1.903	30.3806	1.859	30.3884	1.538	30.3884	1.818				29.6322	1.259	29.6322	1.338	29.6322	1.471	30.3884	1.636	30.3884	1.933
30.4283	1.195	30.4283	1.994	30.4205	1.873	30.4283	1.572	30.4283	1.793				29.6711	1.249	29.6711	1.345	29.6711	1.458	30.4283	1.637	30.4283	1.904
30.4682	1.207	30.4682	1.932	30.4605	1.929	30.4682	1.576	30.4682	1.84				29.71	1.228	29.71	1.288	29.71	1.439	30.4682	1.592	30.4682	1.87
30.5082	1.203	30.5082	1.95	30.5004	1.915	30.5082	1.545	30.5082	1.853				29.749	1.212	29.749	1.351	29.749	1.464	30.5082	1.571	30.5082	1.873
30.5481	1.195	30.5481	1.939	30.5403	1.948	30.5481	1.558	30.5481	1.839				29.7879	1.266	29.7879	1.33	29.7879	1.401	30.5481	1.613	30.5481	1.919
30.588	1.235	30.588	1.977	30.5802	1.933	30.588	1.565	30.588	1.817				29.8268	1.265	29.8268	1.344	29.8268	1.447	30.588	1.617	30.588	1.917
30.628	1.251	30.628	1.961	30.6201	1.966	30.628	1.551	30.628	1.847				29.8658	1.275	29.8658	1.337	29.8658	1.438	30.628	1.524	30.628	1.886
30.6679	1.243	30.6679	1.991	30.6601	1.973	30.6679	1.61	30.6679	1.83				29.9047	1.275	29.9047	1.319	29.9047	1.459	30.6679	1.545	30.6679	1.872
30.7078	1.235	30.7078	2.018	30.7	1.973	30.7078	1.576	30.7078	1.828				29.9437	1.277	29.9437	1.365	29.9437	1.455	30.7078	1.584	30.7078	1.858
30.7477	1.223	30.7477	1.98	30.7399	1.975	30.7477	1.595	30.7477	1.847				29.9826	1.252	29.9826	1.324	29.9826	1.449	30.7477	1.57	30.7477	1.855
30.7877	1.226	30.7877	1.956	30.7798	1.973	30.7877	1.581	30.7877	1.859				30.0215	1.266	30.0215	1.353	30.0215	1.449	30.7877	1.537	30.7877	1.875
30.8276	1.261	30.8276	2.024	30.8198	2.017	30.8276	1.567	30.8276	1.867				30.0605	1.291	30.0605	1.355	30.0605	1.44	30.8276	1.564	30.8276	1.862
30.8675	1.236	30.8675	2.024	30.8597	1.99	30.8675	1.544	30.8675	1.81				30.0994	1.287	30.0994	1.349	30.0994	1.435	30.8675	1.519	30.8675	1.849
30.9075	1.27	30.9075	1.993	30.8996	1.979	30.9075	1.617	30.9075	1.849				30.1384	1.296	30.1384	1.358	30.1384	1.463	30.9075	1.533	30.9075	1.774
30.9474	1.329	30.9474	1.987	30.9395	1.972	30.9474	1.59	30.9474	1.809				30.1773	1.315	30.1773	1.331	30.1773	1.461	30.9474	1.569	30.9474	1.793
30.9873	1.199	30.9873	1.975	30.9794	2.01	30.9873	1.544	30.9873	1.833				30.2162	1.309	30.2162	1.362	30.2162	1.438	30.9873	1.511	30.9873	1.78
31.0273	1.274	31.0273	1.995	31.0194	2.035	31.0273	1.539	31.0273	1.807				30.2552	1.322	30.2552	1.354	30.2552	1.435	31.0273	1.5	31.0273	1.789
31.0672	1.256	31.0672	2.034	31.0593	1.968	31.0672	1.528	31.0672	1.78				30.2941	1.315	30.2941	1.351	30.2941	1.44	31.0672	1.503	31.0672	1.83
31.1071	1.261	31.1071	1.979	31.0992	2.001	31.1071	1.546	31.1071	1.772				30.333	1.327	30.333	1.342	30.333	1.425	31.1071	1.5	31.1071	1.765
31.1471	1.247	31.1471	1.98	31.1391	1.963	31.1471	1.545	31.1471	1.774				30.372	1.35	30.372	1.341	30.372	1.428	31.1471	1.455	31.1471	1.727
31.187	1.226	31.187	1.958	31.1791	2.025	31.187	1.495	31.187	1.785				30.4109	1.366	30.4109	1.372	30.4109	1.458	31.187	1.462	31.187	1.746
31.2269	1.255	31.2269	2.002	31.219	1.958	31.2269	1.508	31.2269	1.777				30.4499	1.374	30.4499	1.337	30.4499	1.453	31.2269	1.426	31.2269	1.76
31.2669	1.275	31.2669	2.028	31.2589	1.996	31.2669	1.457	31.2669	1.728				30.4888	1.367	30.4888	1.332	30.4888	1.427	31.2669	1.471	31.2669	1.723
31.3068	1.233	31.3068	1.991	31.2988	1.958	31.3068	1.444	31.3068	1.728				30.5277	1.359	30.5277	1.323	30.5277	1.431	31.3068	1.377	31.3068	1.69
31.3467	1.219	31.3467	1.982	31.3387	1.987	31.3467	1.458	31.3467	1.708				30.5667	1.372	30.5667	1.344	30.5667	1.393	31.3467	1.367	31.3467	1.65
31.3867	1.279	31.3867	1.986	31.3787	1.97	31.3867	1.484	31.3867	1.678				30.6056	1.396	30.6056	1.344	30.6056	1.371	31.3867	1.365	31.3867	1.614
31.4266	1.241	31.4266	2.013	31.4186	1.977	31.4266	1.453	31.4266	1.688				30.6446	1.387	30.6446	1.35	30.6446	1.402	31.4266	1.348	31.4266	1.634
31.4665	1.235	31.4665	1.989	31.4585	2.003	31.4665	1.439	31.4665	1.662				30.6835	1.4	30.6835	1.309	30.6835	1.386	31.4665	1.317	31.4665	1.658
31.5065	1.25	31.5065	1.938	31.4984	1.974	31.5065	1.406	31.5065	1.679				30.7224	1.404	30.7224	1.314	30.7224	1.399	31.5065	1.344	31.5065	1.666
31.5464	1.301	31.5464	1.977	31.5383	1.972	31.5464	1.43	31.5464	1.676				30.7614	1.43	30.7614	1.352	30.7614	1.383	31.5464	1.315	31.5464	1.619
31.5863	1.294	31.5863	1.973	31.5783	1.928	31.5863	1.429	31.5863	1.686				30.8003	1.459	30.8003	1.349	30.8003	1.36	31.5863	1.289	31.5863	1.603
31.6263	1.269	31.6263	1.957	31.6182	1.955	31.6263	1.426	31.6263	1.638				30.8392	1.419	30.8392	1.366	30.8392	1.354	31.6263	1.278	31.6263	1.599
31.6662	1.267	31.6662	1.953	31.6581	1.964	31.6662	1.393	31.6662	1.619				30.8782	1.425	30.8782	1.35	30.8782	1.36	31.6662	1.326	31.6662	1.541
31.7061	1.263	31.7061	1.929	31.698	1.936	31.7061	1.365	31.7061	1.599				30.9171	1.488	30.9171	1.349	30.9171	1.361	31.7061	1.256	31.7061	1.525
31.7461	1.239	31.7461	1.965	31.738	1.914	31.7461	1.404	31.7461	1.6				30.9561	1.479	30.9561	1.349	30.9561	1.344	31.7461	1.221	31.7461	1.516
31.786	1.225	31.786	1.952	31.7779	1.931	31.786	1.354	31.786	1.556				30.995	1.476	30.995	1.333	30.995	1.337	31.786	1.229	31.786	1.466
31.8259	1.213	31.8259	1.947	31.8178	1.913	31.8259	1.394	31.8259	1.507				31.0339	1.448	31.0339	1.351	31.0339	1.362	31.8259	1.198	31.8259	1.502
31.8658	1.257	31.8658	1.948	31.8577	1.943	31.8658	1.371	31.8658	1.566				31.0729	1.486	31.0729	1.337	31.0729	1.387	31.8658	1.209	31.8658	1.483
31.9058	1.252	31.9058	1.895	31.8976	1.932	31.9058	1.417	31.9058	1.542				31.1118	1.462	31.1118	1.317	31.1118	1.378	31.9058	1.199	31.9058	1.454
31.9457	1.264	31.9457	1.912	31.9376	1.893	31.9457	1.278	31.9457	1.526				31.1508	1.487	31.1508	1.342	31.1508	1.335	31.9457	1.192	31.9457	1.522
31.9856	1.234	31.9856	1.945	31.9775	1.872	31.9856	1.313	31.9856	1.484				31.1897	1.522	31.1897	1.347	31.1897	1.365	31.9856	1.168	31.9856	1.415
32.0256	1.271	32.0256	1.921	32.0174	1.885	32.0256	1.267	32.0256	1.468				31.2286	1.488	31.2286	1.315	31.2286	1.382	32.0256	1.167	32.0256	1.401
32.0655	1.222	32.0655	1.902	32.0573	1.823	32.0655	1.246	32.0655	1.466				31.2676	1.494	31.2676	1.291	31.2676	1.371	32.0655	1.121	32.0655	1.407
32.1054	1.248	32.1054	1.921	32.0973	1.812	32.1054	1.294	32.1054	1.444				31.3065	1.496	31.3065	1.306	31.3065	1.364	32.1054	1.105	32.1054	1.342
32.1454	1.195	32.1454	1.881	32.1372	1.811	32.1454	1.246	32.1454	1.413				31.3454	1.521	31.3454	1.295	31.3454	1.368	32.1454	1.108	32.1454	1.357
32.1853	1.25	32.1853	1.869	32.1771	1.798	32.1853	1.256	32.1853	1.445				31.3844	1.511	31.3844	1.278	31.3844	1.341	32.1853	1.052	32.1853	1.311
32.2252	1.204	32.2252	1.879	32.217	1.775	32.2252	1.201	32.2252	1.427				31.4233	1.539	31.4233	1.292	31.4233	1.365	32.2252	1.047	32.2252	1.311
32.2652	1.215	32.2652	1.839	32.2569	1.794	32.2652	1.196	32.2652	1.398				31.4623	1.521	31.4623	1.284	31.4623	1.374	32.2652	1.027	32.2652	1.299
32.3051	1.185	32.3051	1.824	32.2969	1.712	32.3051	1.159	32.3051	1.358				31.5012	1.504	31.5012	1.277	31.5012	1.355	32.3051	1.036	32.3051	1.243
32.345	1.184	32.345	1.798	32.3368	1.733	32.345	1.114	32.345	1.374				31.5401	1.52	31.5401	1.27	31.5401	1.348	32.345	0.977	32.345	1.258
32.385	1.262	32.385	1.831	32.3767	1.699	32.385	1.134	32.385	1.344				31.5791	1.528	31.5791	1.306	31.5791	1.388	32.385	1.024	32.385	1.264
32.4249	1.196	32.4249	1.849	32.4166	1.706	32.4249	1.152	32.4249	1.317				31.618	1.514	31.618	1.257	31.618	1.343	32.4249	1.01	32.4249	1.265
32.4648	1.207	32.4648	1.764	32.4566	1.702	32.4648	1.1	32.4648	1.285				31.657	1.519	31.657	1.271	31.657	1.33	32.4648	1.035	32.4648	1.29
32.5048	1.214	32.5048	1.785	32.4965	1.684	32.5048	1.088	32.5048	1.273				31.6959	1.517	31.6959	1.303	31.6959	1.341	32.5048	1.031	32.5048	1.247
32.5447	1.2	32.5447	1.81	32.5364	1.676	32.5447	1.063	32.5447	1.272				31.7348	1.527	31.7348	1.268	31.7348	1.342	32.5447	1.004	32.5447	1.242
32.5846	1.246	32.5846	1.775	32.5763	1.617	32.5846	1.08	32.5846	1.258				31.7738	1.552	31.7738	1.306	31.7738	1.349	32.5846	1.002	32.5846	1.228
32.6246	1.191	32.6246	1.784	32.6162	1.601	32.6246	1.078	32.6246	1.252				31.8127	1.552	31.8127	1.283	31.8127	1.367	32.6246	0.97	32.6246	1.17
32.6645	1.183	32.6645	1.784	32.6562	1.576	32.6645	1.036	32.6645	1.209				31.8516	1.543	31.8516	1.291	31.8516	1.384	32.6645	0.993	32.6645	1.199
32.7044	1.178	32.7044	1.745	32.6961	1.593	32.7044	1.051	32.7044	1.207				31.8906	1.554	31.8906	1.279	31.8906	1.365	32.7044	0.929	32.7044	1.206
32.7444	1.182	32.7444	1.713	32.736	1.517	32.7444	0.998	32.7444	1.175				31.9295	1.528	31.9295	1.288	31.9295	1.378	32.7444	0.921	32.7444	1.174
32.7843	1.146	32.7843	1.692	32.7759	1.506	32.7843	0.991	32.7843	1.144				31.9685	1.571	31.9685	1.307	31.9685	1.366	32.7843	0.905	32.7843	1.089
32.8242	1.169	32.8242	1.66	32.8159	1.527	32.8242	1.006	32.8242	1.147				32.0074	1.54	32.0074	1.335	32.0074	1.39	32.8242	0.902	32.8242	1.138
32.8642	1.12	32.8642	1.671	32.8558	1.501	32.8642	0.976	32.8642	1.166				32.0463	1.522	32.0463	1.334	32.0463	1.401	32.8642	0.902	32.8642	1.122
32.9041	1.122	32.9041	1.634	32.8957	1.445	32.9041	0.93	32.9041	1.121				32.0853	1.538	32.0853	1.316	32.0853	1.373	32.9041	0.867	32.9041	1.149
32.944	1.179	32.944	1.64	32.9356	1.457	32.944	0.939	32.944	1.09				32.1242	1.571	32.1242	1.343	32.1242	1.367	32.944	0.896	32.944	1.124
32.9839	1.166	32.9839	1.627	32.9755	1.418	32.9839	0.899	32.9839	1.11				32.1632	1.725	32.1632	1.32	32.1632	1.399	32.9839	0.85	32.9839	1.097
33.0239	1.141	33.0239	1.614	33.0155	1.474	33.0239	0.866	33.0239	1.021				32.2021	1.628	32.2021	1.341	32.2021	1.377	33.0239	0.861	33.0239	1.067
33.0638	1.148	33.0638	1.614	33.0554	1.409	33.0638	0.854	33.0638	1.029				32.241	1.594	32.241	1.314	32.241	1.411	33.0638	0.802	33.0638	1.057
33.1037	1.11	33.1037	1.57	33.0953	1.309	33.1037	0.841	33.1037	1.078				32.28	1.586	32.28	1.333	32.28	1.372	33.1037	0.783	33.1037	1.046
33.1437	1.099	33.1437	1.542	33.1352	1.34	33.1437	0.813	33.1437	1.034				32.3189	1.564	32.3189	1.33	32.3189	1.373	33.1437	0.792	33.1437	1.057
33.1836	1.095	33.1836	1.531	33.1751	1.301	33.1836	0.825	33.1836	1.023				32.3578	1.549	32.3578	1.334	32.3578	1.394	33.1836	0.812	33.1836	1.008
33.2235	1.126	33.2235	1.495	33.2151	1.289	33.2235	0.835	33.2235	1.034				32.3968	1.558	32.3968	1.343	32.3968	1.368	33.2235	0.768	33.2235	1.042
33.2635	1.105	33.2635	1.476	33.255	1.348	33.2635	0.81	33.2635	1.017				32.4357	1.533	32.4357	1.349	32.4357	1.367	33.2635	0.742	33.2635	1.036
33.3034	1.071	33.3034	1.458	33.2949	1.265	33.3034	0.787	33.3034	0.952				32.4747	1.531	32.4747	1.334	32.4747	1.378	33.3034	0.749	33.3034	1.021
33.3433	1.077	33.3433	1.434	33.3348	1.25	33.3433	0.744	33.3433	0.954				32.5136	1.548	32.5136	1.31	32.5136	1.387	33.3433	0.716	33.3433	0.955
33.3833	1.048	33.3833	1.435	33.3748	1.261	33.3833	0.779	33.3833	0.935				32.5525	1.535	32.5525	1.291	32.5525	1.369	33.3833	0.706	33.3833	0.941
33.4232	1.061	33.4232	1.433	33.4147	1.21	33.4232	0.703	33.4232	0.955				32.5915	1.573	32.5915	1.321	32.5915	1.36	33.4232	0.729	33.4232	0.974
33.4631	1.101	33.4631	1.409	33.4546	1.204	33.4631	0.751	33.4631	0.979				32.6304	1.581	32.6304	1.294	32.6304	1.38	33.4631	0.734	33.4631	0.97
33.5031	0.975	33.5031	1.417	33.4945	1.207	33.5031	0.734	33.5031	0.961				32.6694	1.517	32.6694	1.314	32.6694	1.365	33.5031	0.688	33.5031	0.969
33.543	1.008	33.543	1.346	33.5344	1.242	33.543	0.719	33.543	0.958				32.7083	1.545	32.7083	1.326	32.7083	1.408	33.543	0.725	33.543	0.999
33.5829	1.012	33.5829	1.331	33.5744	1.188	33.5829	0.707	33.5829	0.983				32.7472	1.565	32.7472	1.33	32.7472	1.333	33.5829	0.726	33.5829	0.981
33.6229	1.06	33.6229	1.345	33.6143	1.173	33.6229	0.72	33.6229	0.996				32.7862	1.54	32.7862	1.321	32.7862	1.377	33.6229	0.666	33.6229	0.967
33.6628	1.047	33.6628	1.372	33.6542	1.22	33.6628	0.683	33.6628	0.945				32.8251	1.539	32.8251	1.329	32.8251	1.371	33.6628	0.638	33.6628	0.992
33.7027	1.016	33.7027	1.375	33.6941	1.128	33.7027	0.723	33.7027	0.918				32.864	1.555	32.864	1.294	32.864	1.367	33.7027	0.674	33.7027	0.952
33.7427	1.018	33.7427	1.342	33.7341	1.153	33.7427	0.687	33.7427	0.941				32.903	1.538	32.903	1.3	32.903	1.381	33.7427	0.715	33.7427	0.977
33.7826	1.001	33.7826	1.319	33.774	1.125	33.7826	0.701	33.7826	0.938				32.9419	1.546	32.9419	1.293	32.9419	1.396	33.7826	0.677	33.7826	0.946
33.8225	1.049	33.8225	1.301	33.8139	1.122	33.8225	0.689	33.8225	0.984				32.9809	1.54	32.9809	1.298	32.9809	1.347	33.8225	0.723	33.8225	0.957
33.8625	1.075	33.8625	1.326	33.8538	1.143	33.8625	0.676	33.8625	0.932				33.0198	1.529	33.0198	1.282	33.0198	1.392	33.8625	0.669	33.8625	0.945
33.9024	1.021	33.9024	1.324	33.8937	1.1	33.9024	0.665	33.9024	0.901				33.0587	1.525	33.0587	1.293	33.0587	1.371	33.9024	0.682	33.9024	0.943
33.9423	1.056	33.9423	1.319	33.9337	1.122	33.9423	0.653	33.9423	0.932				33.0977	1.516	33.0977	1.304	33.0977	1.389	33.9423	0.673	33.9423	0.949
33.9823	1.025	33.9823	1.286	33.9736	1.125	33.9823	0.65	33.9823	0.95				33.1366	1.488	33.1366	1.268	33.1366	1.371	33.9823	0.701	33.9823	0.958
34.0222	1.05	34.0222	1.279	34.0135	1.093	34.0222	0.629	34.0222	0.955				33.1756	1.534	33.1756	1.281	33.1756	1.394	34.0222	0.691	34.0222	0.939
34.0621	1.006	34.0621	1.32	34.0534	1.083	34.0621	0.663	34.0621	0.932				33.2145	1.505	33.2145	1.266	33.2145	1.371	34.0621	0.696	34.0621	0.931
34.102	1.022	34.102	1.267	34.0934	1.081	34.102	0.691	34.102	0.987				33.2534	1.503	33.2534	1.259	33.2534	1.367	34.102	0.746	34.102	0.935
34.142	1.02	34.142	1.268	34.1333	1.099	34.142	0.592	34.142	0.921				33.2924	1.488	33.2924	1.25	33.2924	1.367	34.142	0.685	34.142	0.959
34.1819	1.03	34.1819	1.253	34.1732	1.091	34.1819	0.676	34.1819	0.953				33.3313	1.482	33.3313	1.271	33.3313	1.37	34.1819	0.726	34.1819	0.938
34.2218	0.996	34.2218	1.264	34.2131	1.111	34.2218	0.638	34.2218	0.935				33.3702	1.482	33.3702	1.281	33.3702	1.367	34.2218	0.742	34.2218	0.986
34.2618	0.994	34.2618	1.233	34.253	1.106	34.2618	0.64	34.2618	0.935				33.4092	1.507	33.4092	1.294	33.4092	1.378	34.2618	0.713	34.2618	0.969
34.3017	1.021	34.3017	1.208	34.293	1.067	34.3017	0.641	34.3017	0.95				33.4481	1.461	33.4481	1.236	33.4481	1.348	34.3017	0.734	34.3017	0.964
34.3416	1.009	34.3416	1.245	34.3329	1.061	34.3416	0.636	34.3416	0.915				33.4871	1.414	33.4871	1.236	33.4871	1.292	34.3416	0.759	34.3416	0.953
34.3816	0.982	34.3816	1.209	34.3728	1.077	34.3816	0.635	34.3816	0.962				33.526	1.401	33.526	1.235	33.526	1.343	34.3816	0.728	34.3816	0.962
34.4215	1.029	34.4215	1.2	34.4127	1.061	34.4215	0.649	34.4215	0.993				33.5649	1.432	33.5649	1.251	33.5649	1.362	34.4215	0.686	34.4215	0.95
34.4614	1.043	34.4614	1.203	34.4527	1.092	34.4614	0.634	34.4614	1				33.6039	1.482	33.6039	1.267	33.6039	1.354	34.4614	0.763	34.4614	0.957
34.5014	1.027	34.5014	1.224	34.4926	1.07	34.5014	0.622	34.5014	0.987				33.6428	1.464	33.6428	1.28	33.6428	1.373	34.5014	0.769	34.5014	1.011
34.5413	1.001	34.5413	1.235	34.5325	1.124	34.5413	0.67	34.5413	0.982				33.6818	1.388	33.6818	1.289	33.6818	1.38	34.5413	0.788	34.5413	1.024
34.5812	0.99	34.5812	1.221	34.5724	1.073	34.5812	0.619	34.5812	0.997				33.7207	1.396	33.7207	1.272	33.7207	1.347	34.5812	0.841	34.5812	0.982
34.6212	1.017	34.6212	1.263	34.6123	1.074	34.6212	0.629	34.6212	0.975				33.7596	1.38	33.7596	1.289	33.7596	1.406	34.6212	0.85	34.6212	1.063
34.6611	1.017	34.6611	1.255	34.6523	1.098	34.6611	0.661	34.6611	0.968				33.7986	1.357	33.7986	1.279	33.7986	1.388	34.6611	0.867	34.6611	1.068
34.701	0.985	34.701	1.236	34.6922	1.1	34.701	0.691	34.701	0.984				33.8375	1.363	33.8375	1.277	33.8375	1.378	34.701	0.857	34.701	1.108
34.741	1.034	34.741	1.253	34.7321	1.17	34.741	0.623	34.741	1.03				33.8764	1.363	33.8764	1.286	33.8764	1.412	34.741	0.867	34.741	1.084
34.7809	0.999	34.7809	1.244	34.772	1.145	34.7809	0.68	34.7809	0.979				33.9154	1.324	33.9154	1.292	33.9154	1.393	34.7809	0.922	34.7809	1.085
34.8208	1.021	34.8208	1.248	34.812	1.064	34.8208	0.709	34.8208	1.023				33.9543	1.341	33.9543	1.276	33.9543	1.414	34.8208	0.929	34.8208	1.14
34.8608	1.026	34.8608	1.273	34.8519	1.105	34.8608	0.67	34.8608	0.994				33.9933	1.308	33.9933	1.296	33.9933	1.413	34.8608	0.956	34.8608	1.126
34.9007	1.014	34.9007	1.233	34.8918	1.144	34.9007	0.681	34.9007	1.012				34.0322	1.293	34.0322	1.268	34.0322	1.429	34.9007	0.942	34.9007	1.123
34.9406	1.043	34.9406	1.263	34.9317	1.116	34.9406	0.711	34.9406	1.043				34.0711	1.313	34.0711	1.245	34.0711	1.407	34.9406	1.01	34.9406	1.137
34.9806	1.071	34.9806	1.285	34.9716	1.146	34.9806	0.766	34.9806	1.039				34.1101	1.3	34.1101	1.289	34.1101	1.435	34.9806	0.935	34.9806	1.165
35.0205	1.082	35.0205	1.283	35.0116	1.104	35.0205	0.72	35.0205	1.126				34.149	1.309	34.149	1.292	34.149	1.422	35.0205	0.975	35.0205	1.205
35.0604	1.128	35.0604	1.259	35.0515	1.163	35.0604	0.749	35.0604	1.108				34.188	1.29	34.188	1.268	34.188	1.394	35.0604	1.019	35.0604	1.2
35.1004	1.102	35.1004	1.323	35.0914	1.162	35.1004	0.743	35.1004	1.078				34.2269	1.304	34.2269	1.274	34.2269	1.407	35.1004	1.024	35.1004	1.234
35.1403	1.064	35.1403	1.307	35.1313	1.17	35.1403	0.793	35.1403	1.11				34.2658	1.287	34.2658	1.274	34.2658	1.426	35.1403	1.041	35.1403	1.273
35.1802	1.079	35.1802	1.286	35.1712	1.182	35.1802	0.877	35.1802	1.145				34.3048	1.289	34.3048	1.279	34.3048	1.423	35.1802	1.038	35.1802	1.271
35.2201	1.127	35.2201	1.316	35.2112	1.19	35.2201	0.782	35.2201	1.152				34.3437	1.281	34.3437	1.304	34.3437	1.429	35.2201	1.06	35.2201	1.271
35.2601	1.146	35.2601	1.312	35.2511	1.207	35.2601	0.812	35.2601	1.209				34.3826	1.287	34.3826	1.265	34.3826	1.408	35.2601	1.087	35.2601	1.276
35.3	1.133	35.3	1.328	35.291	1.208	35.3	0.852	35.3	1.23				34.4216	1.265	34.4216	1.296	34.4216	1.443	35.3	1.107	35.3	1.347
35.3399	1.109	35.3399	1.314	35.3309	1.211	35.3399	0.843	35.3399	1.225				34.4605	1.251	34.4605	1.288	34.4605	1.436	35.3399	1.129	35.3399	1.329
35.3799	1.163	35.3799	1.291	35.3709	1.223	35.3799	0.85	35.3799	1.256				34.4995	1.264	34.4995	1.25	34.4995	1.46	35.3799	1.1	35.3799	1.338
35.4198	1.195	35.4198	1.311	35.4108	1.249	35.4198	0.855	35.4198	1.287				34.5384	1.283	34.5384	1.267	34.5384	1.499	35.4198	1.131	35.4198	1.365
35.4597	1.227	35.4597	1.306	35.4507	1.288	35.4597	0.932	35.4597	1.294				34.5773	1.254	34.5773	1.326	34.5773	1.485	35.4597	1.137	35.4597	1.434
35.4997	1.192	35.4997	1.331	35.4906	1.292	35.4997	0.98	35.4997	1.358				34.6163	1.272	34.6163	1.287	34.6163	1.479	35.4997	1.175	35.4997	1.374
35.5396	1.244	35.5396	1.338	35.5305	1.314	35.5396	0.986	35.5396	1.348				34.6552	1.253	34.6552	1.283	34.6552	1.497	35.5396	1.186	35.5396	1.449
35.5795	1.243	35.5795	1.361	35.5705	1.292	35.5795	1.007	35.5795	1.377				34.6942	1.264	34.6942	1.289	34.6942	1.487	35.5795	1.229	35.5795	1.474
35.6195	1.264	35.6195	1.366	35.6104	1.357	35.6195	1.068	35.6195	1.382				34.7331	1.259	34.7331	1.305	34.7331	1.498	35.6195	1.261	35.6195	1.455
35.6594	1.3	35.6594	1.395	35.6503	1.355	35.6594	1.092	35.6594	1.413				34.772	1.241	34.772	1.298	34.772	1.489	35.6594	1.283	35.6594	1.484
35.6993	1.274	35.6993	1.361	35.6902	1.376	35.6993	1.089	35.6993	1.462				34.811	1.238	34.811	1.313	34.811	1.52	35.6993	1.28	35.6993	1.495
35.7393	1.297	35.7393	1.373	35.7302	1.394	35.7393	1.098	35.7393	1.445				34.8499	1.254	34.8499	1.34	34.8499	1.487	35.7393	1.355	35.7393	1.522
35.7792	1.333	35.7792	1.425	35.7701	1.455	35.7792	1.178	35.7792	1.617				34.8888	1.231	34.8888	1.317	34.8888	1.497	35.7792	1.342	35.7792	1.537
35.8191	1.363	35.8191	1.423	35.81	1.463	35.8191	1.144	35.8191	1.558				34.9278	1.267	34.9278	1.316	34.9278	1.509	35.8191	1.315	35.8191	1.548
35.8591	1.334	35.8591	1.455	35.8499	1.47	35.8591	1.22	35.8591	1.525				34.9667	1.273	34.9667	1.337	34.9667	1.521	35.8591	1.33	35.8591	1.587
35.899	1.346	35.899	1.493	35.8898	1.479	35.899	1.227	35.899	1.546				35.0057	1.248	35.0057	1.347	35.0057	1.503	35.899	1.4	35.899	1.6
35.9389	1.341	35.9389	1.489	35.9298	1.511	35.9389	1.262	35.9389	1.574				35.0446	1.241	35.0446	1.344	35.0446	1.53	35.9389	1.314	35.9389	1.604
35.9789	1.379	35.9789	1.501	35.9697	1.543	35.9789	1.262	35.9789	1.605				35.0835	1.284	35.0835	1.327	35.0835	1.554	35.9789	1.414	35.9789	1.684
36.0188	1.38	36.0188	1.582	36.0096	1.557	36.0188	1.304	36.0188	1.587				35.1225	1.287	35.1225	1.3	35.1225	1.505	36.0188	1.426	36.0188	1.662
36.0587	1.405	36.0587	1.53	36.0495	1.646	36.0587	1.285	36.0587	1.649				35.1614	1.278	35.1614	1.333	35.1614	1.497	36.0587	1.454	36.0587	1.656
36.0987	1.377	36.0987	1.556	36.0895	1.617	36.0987	1.328	36.0987	1.668				35.2004	1.28	35.2004	1.334	35.2004	1.532	36.0987	1.449	36.0987	1.687
36.1386	1.382	36.1386	1.617	36.1294	1.604	36.1386	1.354	36.1386	1.712				35.2393	1.25	35.2393	1.349	35.2393	1.543	36.1386	1.445	36.1386	1.682
36.1785	1.368	36.1785	1.67	36.1693	1.618	36.1785	1.375	36.1785	1.658				35.2782	1.269	35.2782	1.36	35.2782	1.541	36.1785	1.504	36.1785	1.705
36.2185	1.389	36.2185	1.668	36.2092	1.679	36.2185	1.379	36.2185	1.669				35.3172	1.252	35.3172	1.345	35.3172	1.53	36.2185	1.499	36.2185	1.727
36.2584	1.381	36.2584	1.642	36.2491	1.696	36.2584	1.408	36.2584	1.741				35.3561	1.285	35.3561	1.344	35.3561	1.513	36.2584	1.494	36.2584	1.689
36.2983	1.383	36.2983	1.683	36.2891	1.717	36.2983	1.444	36.2983	1.698				35.395	1.269	35.395	1.342	35.395	1.516	36.2983	1.543	36.2983	1.753
36.3382	1.384	36.3382	1.719	36.329	1.708	36.3382	1.433	36.3382	1.698				35.434	1.295	35.434	1.361	35.434	1.534	36.3382	1.515	36.3382	1.771
36.3782	1.445	36.3782	1.732	36.3689	1.724	36.3782	1.435	36.3782	1.75				35.4729	1.265	35.4729	1.373	35.4729	1.586	36.3782	1.572	36.3782	1.747
36.4181	1.403	36.4181	1.724	36.4088	1.753	36.4181	1.476	36.4181	1.759				35.5119	1.281	35.5119	1.377	35.5119	1.578	36.4181	1.525	36.4181	1.698
36.458	1.441	36.458	1.752	36.4488	1.79	36.458	1.496	36.458	1.744				35.5508	1.287	35.5508	1.387	35.5508	1.549	36.458	1.518	36.458	1.736
36.498	1.414	36.498	1.744	36.4887	1.791	36.498	1.477	36.498	1.771				35.5897	1.298	35.5897	1.321	35.5897	1.561	36.498	1.528	36.498	1.786
36.5379	1.487	36.5379	1.805	36.5286	1.791	36.5379	1.519	36.5379	1.757				35.6287	1.256	35.6287	1.385	35.6287	1.609	36.5379	1.541	36.5379	1.772
36.5778	1.461	36.5778	1.849	36.5685	1.823	36.5778	1.528	36.5778	1.761				35.6676	1.261	35.6676	1.349	35.6676	1.586	36.5778	1.522	36.5778	1.786
36.6178	1.497	36.6178	1.821	36.6084	1.815	36.6178	1.526	36.6178	1.809				35.7066	1.306	35.7066	1.365	35.7066	1.561	36.6178	1.583	36.6178	1.809
36.6577	1.429	36.6577	1.858	36.6484	1.815	36.6577	1.567	36.6577	1.811				35.7455	1.287	35.7455	1.382	35.7455	1.591	36.6577	1.595	36.6577	1.818
36.6976	1.418	36.6976	1.862	36.6883	1.863	36.6976	1.605	36.6976	1.79				35.7844	1.286	35.7844	1.351	35.7844	1.57	36.6976	1.59	36.6976	1.811
36.7376	1.492	36.7376	1.859	36.7282	1.848	36.7376	1.568	36.7376	1.833				35.8234	1.315	35.8234	1.389	35.8234	1.569	36.7376	1.606	36.7376	1.826
36.7775	1.432	36.7775	1.89	36.7681	1.841	36.7775	1.574	36.7775	1.805				35.8623	1.291	35.8623	1.383	35.8623	1.569	36.7775	1.609	36.7775	1.831
36.8174	1.461	36.8174	1.9	36.808	1.857	36.8174	1.576	36.8174	1.843				35.9012	1.302	35.9012	1.397	35.9012	1.555	36.8174	1.659	36.8174	1.855
36.8574	1.462	36.8574	1.913	36.848	1.882	36.8574	1.601	36.8574	1.813				35.9402	1.316	35.9402	1.396	35.9402	1.588	36.8574	1.582	36.8574	1.819
													35.9791	1.32	35.9791	1.401	35.9791	1.578
													36.0181	1.328	36.0181	1.408	36.0181	1.6
													36.057	1.325	36.057	1.405	36.057	1.576
													36.0959	1.333	36.0959	1.397	36.0959	1.592
													36.1349	1.343	36.1349	1.424	36.1349	1.594
													36.1738	1.34	36.1738	1.371	36.1738	1.609
													36.2128	1.355	36.2128	1.389	36.2128	1.562
													36.2517	1.342	36.2517	1.402	36.2517	1.559
													36.2906	1.322	36.2906	1.391	36.2906	1.563
													36.3296	1.351	36.3296	1.403	36.3296	1.583
													36.3685	1.354	36.3685	1.429	36.3685	1.584
													36.4074	1.365	36.4074	1.406	36.4074	1.583
													36.4464	1.391	36.4464	1.401	36.4464	1.596
													36.4853	1.409	36.4853	1.397	36.4853	1.634
													36.5243	1.397	36.5243	1.445	36.5243	1.581
													36.5632	1.441	36.5632	1.408	36.5632	1.587
													36.6021	1.419	36.6021	1.44	36.6021	1.59
													36.6411	1.439	36.6411	1.438	36.6411	1.585
													36.68	1.455	36.68	1.429	36.68	1.571
													36.719	1.445	36.719	1.461	36.719	1.561
													36.7579	1.451	36.7579	1.435	36.7579	1.571
													36.7968	1.503	36.7968	1.439	36.7968	1.547
													36.8358	1.509	36.8358	1.445	36.8358	1.55
